# Supplementary material for: Fatty acid transport protein 2 interacts with ceramide synthase 2 to promote ceramide synthesis
Source: J Biol Chem. 2022 Feb 16;298(4):101735. doi: 10.1016/j.jbc.2022.101735 (PMC8931434; doi:10.1016/j.jbc.2022.101735)
Supplement: Supplemental Table S1 [file mmc2.xlsx]

## Sheet: TFU_6604_protein_report
Protein IDs	Majority protein IDs	Protein names	Gene names	Fasta headers	Peptides	Razor + unique peptides	Unique peptides	Student's T-test p-value WT:CerS2 null	Ratio WT:CerS2 null	LFQ intensity CerS2 null 1	LFQ intensity CerS2 null 2	LFQ intensity CerS2 null 3	LFQ intensity WT 1	LFQ intensity WT 2	LFQ intensity WT 3	Potential contaminant	GOBP name	GOMF name	GOCC name	KEGG name	Sequence coverage [%]	Unique + razor sequence coverage [%]	Unique sequence coverage [%]	Mol. weight [kDa]	Q-value	Score	Intensity	MS/MS count	Student's T-test q-value 1D_WT_1D_null	Student's T-test Difference 1D_WT_1D_null	Location: ER
Q924Z4	Q924Z4	Ceramide synthase 2	Cers2	sp|Q924Z4|CERS2_MOUSE Ceramide synthase 2 OS=Mus musculus OX=10090 GN=Cers2 PE=1 SV=1	12	12	12	0.000922502	227.415	89997.6	49422.3	142854	10210000	12950010	56520980		biosynthetic process;cellular biosynthetic process;cellular lipid metabolic process;cellular metabolic process;cellular process;ceramide biosynthetic process;ceramide metabolic process;lipid biosynthetic process;lipid metabolic process;membrane lipid biosynthetic process;membrane lipid metabolic process;metabolic process;primary metabolic process;sphingoid biosynthetic process;sphingoid metabolic…	binding;catalytic activity;DNA binding;N-acyltransferase activity;nucleic acid binding;sphingosine N-acyltransferase activity;transferase activity;transferase activity, transferring acyl groups;transferase activity, transferring acyl groups other than amino-acyl groups	cell part;cytoplasmic part;endoplasmic reticulum;endoplasmic reticulum membrane;endoplasmic reticulum part;integral to membrane;intracellular membrane-bounded organelle;intracellular organelle;intracellular organelle part;intracellular part;intrinsic to membrane;membrane;membrane part;membrane-bounded organelle;nuclear membrane;nuclear part;organelle;organelle membrane;organelle part		27.6	27.6	27.6	45.024	0	163.48	959020000	34	0.256	7.82919
P15105	P15105	Glutamine synthetase	Glul	sp|P15105|GLNA_MOUSE Glutamine synthetase OS=Mus musculus OX=10090 GN=Glul PE=1 SV=6	7	7	7	0.00666095	103.221	1425201	107420	95026.6	21810000	21168010	34656010		amine biosynthetic process;amine metabolic process;biological regulation;biosynthetic process;carboxylic acid biosynthetic process;carboxylic acid metabolic process;cell communication;cell proliferation;cellular amine metabolic process;cellular amino acid biosynthetic process;cellular amino acid metabolic process;cellular biosynthetic process;cellular component assembly;cellular component organiz…	acid-ammonia (or amide) ligase activity;adenyl nucleotide binding;adenyl ribonucleotide binding;amine binding;amino acid binding;ammonia ligase activity;ATP binding;binding;carbon-carbon lyase activity;carboxylic acid binding;carboxy-lyase activity;catalytic activity;cation binding;glutamate binding;glutamate decarboxylase activity;glutamate-ammonia ligase activity;identical protein binding;ion b…	axon part;axon terminus;cell body;cell part;cell projection part;cytoplasm;cytoplasmic part;endoplasmic reticulum;extracellular membrane-bounded organelle;extracellular organelle;extracellular region part;extracellular vesicular exosome;intracellular membrane-bounded organelle;intracellular organelle;intracellular part;macromolecular complex;membrane-bounded organelle;membrane-bounded vesicle;mit…	Alanine, aspartate and glutamate metabolism;Arginine and proline metabolism;Nitrogen metabolism;Two-component system	30	30	30	42.119	0	24.735	200450000	35	0.462	6.6896
P52843;P50236	P52843;P50236	Bile salt sulfotransferase 1;Bile salt sulfotransferase 2	Sult2a1;Sult2a2	sp|P52843|ST2A1_MOUSE Bile salt sulfotransferase 1 OS=Mus musculus OX=10090 GN=Sult2a1 PE=1 SV=1;sp|P50236|ST2A2_MOUSE Bile salt sulfotransferase 2 OS=Mus musculus OX=10090 GN=Sult2a2 PE=2 SV=1	1	1	1	0.00117261	19.5022	109241	121537	49163.4	2130300	1092700	2079900		lipid metabolic process;metabolic process;primary metabolic process;steroid metabolic process	bile-salt sulfotransferase activity;catalytic activity;sulfotransferase activity;transferase activity;transferase activity, transferring sulfur-containing groups	cell part;cytoplasm;intracellular part	Bile secretion	4.6	4.6	4.6	33.213	0.0023641	2.6964	16717000	7	0.253333	4.28556
Q78JT3	Q78JT3	3-hydroxyanthranilate 3,4-dioxygenase	Haao	sp|Q78JT3|3HAO_MOUSE 3-hydroxyanthranilate 3,4-dioxygenase OS=Mus musculus OX=10090 GN=Haao PE=1 SV=1	5	5	5	0.0965045	13.5436	1823900	36912.2	880670	5856199	6178301	4070998		amine catabolic process;amine metabolic process;anatomical structure homeostasis;anthranilate metabolic process;aromatic amino acid family catabolic process;aromatic amino acid family metabolic process;aromatic compound catabolic process;benzene-containing compound metabolic process;benzoate metabolic process;biological regulation;biosynthetic process;carboxylic acid biosynthetic process;carboxyl…	3-hydroxyanthranilate 3,4-dioxygenase activity;binding;catalytic activity;cation binding;dioxygenase activity;ferrous iron binding;ion binding;iron ion binding;metal ion binding;oxidoreductase activity;oxidoreductase activity, acting on single donors with incorporation of molecular oxygen;oxidoreductase activity, acting on single donors with incorporation of molecular oxygen, incorporation of two…	cell part;cytoplasmic part;cytosol;extracellular membrane-bounded organelle;extracellular organelle;extracellular region part;extracellular vesicular exosome;intracellular organelle part;intracellular part;membrane;membrane-bounded organelle;membrane-bounded vesicle;mitochondrial membrane;mitochondrial part;organelle;organelle membrane;organelle part;vesicle	Tryptophan metabolism	20.3	20.3	20.3	32.804	0	10.101	46494000	25	0.647083	3.75954
P34914	P34914	Bifunctional epoxide hydrolase 2;Cytosolic epoxide hydrolase 2;Lipid-phosphate phosphatase	Ephx2	sp|P34914|HYES_MOUSE Bifunctional epoxide hydrolase 2 OS=Mus musculus OX=10090 GN=Ephx2 PE=1 SV=2	12	12	12	0.186104	11.0278	8316401	103140	10450990	19511010	22934000	26867020		acetate catabolic process;acetate derivative catabolic process;acetate derivative metabolic process;acetate metabolic process;aromatic compound catabolic process;biological regulation;carboxylic acid catabolic process;carboxylic acid metabolic process;catabolic process;cellular aromatic compound metabolic process;cellular catabolic process;cellular ketone metabolic process;cellular lipid metaboli…	binding;catalytic activity;cation binding;epoxide hydrolase activity;ether hydrolase activity;hydrolase activity;hydrolase activity, acting on ester bonds;hydrolase activity, acting on ether bonds;identical protein binding;ion binding;lipid phosphatase activity;lipid-phosphate phosphatase activity;magnesium ion binding;metal ion binding;phosphatase activity;phosphoric ester hydrolase activity;pro…	cell part;cytoplasm;cytoplasmic part;cytosol;extracellular membrane-bounded organelle;extracellular organelle;extracellular region part;extracellular vesicular exosome;intracellular membrane-bounded organelle;intracellular organelle;intracellular part;membrane-bounded organelle;membrane-bounded vesicle;microbody;organelle;peroxisome;vesicle	Arachidonic acid metabolism;Chloroalkane and chloroalkene degradation;Peroxisome	35	35	35	62.515	0	38.905	231950000	65	0.695388	3.46307
Q64458;P56656	Q64458	Cytochrome P450 2C29	Cyp2c29	sp|Q64458|CP2CT_MOUSE Cytochrome P450 2C29 OS=Mus musculus OX=10090 GN=Cyp2c29 PE=1 SV=2	9	9	7	0.0968386	10.4171	72260.6	290679	42936.1	192261	1137900	4660003		arachidonic acid metabolic process;carboxylic acid metabolic process;catabolic process;cellular catabolic process;cellular ketone metabolic process;cellular lipid metabolic process;cellular metabolic process;cellular process;drug catabolic process;drug metabolic process;epoxygenase P450 pathway;exogenous drug catabolic process;fatty acid metabolic process;icosanoid metabolic process;lipid metabol…	arachidonic acid epoxygenase activity;arachidonic acid monooxygenase activity;aromatase activity;binding;caffeine oxidase activity;catalytic activity;cation binding;heme binding;ion binding;iron ion binding;metal ion binding;monooxygenase activity;oxidoreductase activity;oxidoreductase activity, acting on CH or CH2 groups;oxidoreductase activity, acting on CH or CH2 groups, quinone or similar com…	cell part;cytoplasm;cytoplasmic part;endoplasmic reticulum membrane;endoplasmic reticulum part;intracellular membrane-bounded organelle;intracellular organelle;intracellular organelle part;intracellular part;membrane;membrane part;membrane-bounded organelle;organelle;organelle membrane;organelle part	Arachidonic acid metabolism;Drug metabolism - cytochrome P450;Linoleic acid metabolism;Metabolism of xenobiotics by cytochrome P450;Retinol metabolism	21.4	21.4	18	55.715	0	25.797	75012000	22	0.633878	3.38088
Q62191	Q62191	E3 ubiquitin-protein ligase TRIM21	Trim21	sp|Q62191|RO52_MOUSE E3 ubiquitin-protein ligase TRIM21 OS=Mus musculus OX=10090 GN=Trim21 PE=1 SV=1	7	7	7	0.182413	9.94987	2862199	39053.2	2644299	5008401	7108502	8177899		biological regulation;cell cycle;cellular component assembly;cellular component organization;cellular component organization or biogenesis;cellular macromolecule metabolic process;cellular metabolic process;cellular process;cellular protein metabolic process;defense response;immune response;immune system process;innate immune response;macromolecular complex assembly;macromolecular complex subunit…	acid-amino acid ligase activity;binding;catalytic activity;cation binding;DNA binding;identical protein binding;ion binding;ligase activity;ligase activity, forming carbon-nitrogen bonds;metal ion binding;nucleic acid binding;protein binding;RNA binding;small conjugating protein ligase activity;transition metal ion binding;ubiquitin-protein ligase activity;zinc ion binding	cell part;cytoplasm;cytoplasmic mRNA processing body;cytoplasmic part;intracellular membrane-bounded organelle;intracellular non-membrane-bounded organelle;intracellular organelle;intracellular organelle part;intracellular part;macromolecular complex;membrane-bounded organelle;non-membrane-bounded organelle;nuclear part;nucleoplasm;nucleus;organelle;organelle part;ribonucleoprotein complex;RNA gr…		21.3	21.3	21.3	54.174	0	45.561	63792000	34	0.69233	3.31468
Q91XD4	Q91XD4	Formimidoyltransferase-cyclodeaminase;Glutamate formimidoyltransferase;Formimidoyltetrahydrofolate cyclodeaminase	Ftcd	sp|Q91XD4|FTCD_MOUSE Formimidoyltransferase-cyclodeaminase OS=Mus musculus OX=10090 GN=Ftcd PE=1 SV=1	10	10	10	0.0443786	8.52317	1121201	184011	1823700	3980701	6236098	9384498		amine catabolic process;amine metabolic process;carboxylic acid catabolic process;carboxylic acid metabolic process;catabolic process;cellular amine metabolic process;cellular amino acid catabolic process;cellular amino acid metabolic process;cellular aromatic compound metabolic process;cellular catabolic process;cellular component organization;cellular component organization at cellular level;ce…	amine binding;amino acid binding;ammonia-lyase activity;binding;carbon-nitrogen lyase activity;carboxylic acid binding;catalytic activity;deaminase activity;folic acid binding;formimidoyltetrahydrofolate cyclodeaminase activity;formimidoyltransferase activity;glutamate formimidoyltransferase activity;hydroxymethyl-, formyl- and related transferase activity;lyase activity;transferase activity;tran…	cell part;centriole;cytoplasmic part;cytoskeletal part;extracellular membrane-bounded organelle;extracellular organelle;extracellular region part;extracellular vesicular exosome;Golgi apparatus;intracellular membrane-bounded organelle;intracellular non-membrane-bounded organelle;intracellular organelle;intracellular organelle part;intracellular part;membrane-bounded organelle;membrane-bounded ves…	Histidine metabolism;One carbon pool by folate	29.9	29.9	29.9	58.938	0	18.607	50810000	20	0.525167	3.09139
Q9WTP6	Q9WTP6	Adenylate kinase 2, mitochondrial;Adenylate kinase 2, mitochondrial, N-terminally processed	Ak2	sp|Q9WTP6|KAD2_MOUSE Adenylate kinase 2, mitochondrial OS=Mus musculus OX=10090 GN=Ak2 PE=1 SV=5	2	2	2	0.138725	7.57479	79193.8	88194.7	126714	83047.2	2476999	1869900		2'-deoxyribonucleotide metabolic process;ADP biosynthetic process;ADP metabolic process;AMP metabolic process;anatomical structure development;biosynthetic process;brain development;cellular biosynthetic process;cellular metabolic process;cellular nitrogen compound biosynthetic process;cellular nitrogen compound metabolic process;cellular process;dATP metabolic process;deoxyribonucleoside triphos…	adenyl nucleotide binding;adenyl ribonucleotide binding;adenylate kinase activity;ATP binding;binding;catalytic activity;kinase activity;nucleobase-containing compound kinase activity;nucleotide binding;nucleotide kinase activity;phosphotransferase activity, phosphate group as acceptor;purine nucleotide binding;purine ribonucleoside triphosphate binding;purine ribonucleotide binding;ribonucleotid…	cell part;cytoplasmic part;cytosol;extracellular membrane-bounded organelle;extracellular organelle;extracellular region part;extracellular vesicular exosome;intracellular membrane-bounded organelle;intracellular organelle;intracellular organelle part;intracellular part;membrane;membrane-bounded organelle;membrane-bounded vesicle;membrane-enclosed lumen;mitochondrial inner membrane;mitochondrial …	Purine metabolism	11.3	11.3	11.3	26.468	0.0023753	2.7281	17736000	1	0.644872	2.92121
Q9QXD6	Q9QXD6	Fructose-1,6-bisphosphatase 1	Fbp1	sp|Q9QXD6|F16P1_MOUSE Fructose-1,6-bisphosphatase 1 OS=Mus musculus OX=10090 GN=Fbp1 PE=1 SV=3	11	11	11	0.124968	7.55494	10214000	401679	7833699	18973000	25321990	28846990		alcohol biosynthetic process;alcohol metabolic process;biological regulation;biosynthetic process;carbohydrate biosynthetic process;carbohydrate metabolic process;cellular biosynthetic process;cellular carbohydrate biosynthetic process;cellular carbohydrate metabolic process;cellular component assembly;cellular component organization;cellular component organization or biogenesis;cellular metaboli…	adenyl nucleotide binding;adenyl ribonucleotide binding;AMP binding;binding;carbohydrate binding;carbohydrate phosphatase activity;catalytic activity;cation binding;fructose 1,6-bisphosphate 1-phosphatase activity;hydrolase activity;hydrolase activity, acting on ester bonds;identical protein binding;ion binding;metal ion binding;monosaccharide binding;nucleotide binding;phosphatase activity;phosp…	cell part;cytoplasm;cytoplasmic part;cytosol;extracellular membrane-bounded organelle;extracellular organelle;extracellular region part;extracellular vesicular exosome;intracellular part;membrane-bounded organelle;membrane-bounded vesicle;organelle;vesicle	Carbon fixation in photosynthetic organisms;Fructose and mannose metabolism;Glycolysis / Gluconeogenesis;Insulin signaling pathway;Methane metabolism;Pentose phosphate pathway	52.4	52.4	52.4	36.912	0	62.973	226070000	60	0.648294	2.91742
Q9DCS2	Q9DCS2	UPF0585 protein C16orf13 homolog		sp|Q9DCS2|MTL26_MOUSE Methyltransferase-like 26 OS=Mus musculus OX=10090 GN=Mettl26 PE=1 SV=1	2	2	2	0.0671239	7.17635	1258901	148338	103501	1886899	2418701	1565200						24.5	24.5	24.5	22.687	0	5.8266	18459000	2	0.567333	2.84325
Q9EQF5	Q9EQF5	Dihydropyrimidinase	Dpys	sp|Q9EQF5|DPYS_MOUSE Dihydropyrimidinase OS=Mus musculus OX=10090 GN=Dpys PE=1 SV=2	4	4	4	0.129221	6.99619	1692600	62227.2	728520	2870001	1989401	4602102		amine metabolic process;beta-alanine metabolic process;carboxylic acid metabolic process;catabolic process;cellular amine metabolic process;cellular amino acid metabolic process;cellular aromatic compound metabolic process;cellular catabolic process;cellular component assembly;cellular component organization;cellular component organization or biogenesis;cellular ketone metabolic process;cellular …	amine binding;amino acid binding;binding;carboxylic acid binding;catalytic activity;cation binding;dihydropyrimidinase activity;hydrolase activity;hydrolase activity, acting on carbon-nitrogen (but not peptide) bonds;hydrolase activity, acting on carbon-nitrogen (but not peptide) bonds, in cyclic amides;ion binding;metal ion binding;nucleobase binding;phosphoprotein binding;protein binding;pyrimi…	cell part;cytoplasmic part;cytosol;extracellular membrane-bounded organelle;extracellular organelle;extracellular region part;extracellular vesicular exosome;intracellular part;membrane-bounded organelle;membrane-bounded vesicle;organelle;vesicle	beta-Alanine metabolism;Drug metabolism - other enzymes;Pantothenate and CoA biosynthesis;Pyrimidine metabolism	13.7	13.7	13.7	56.724	0	7.7111	33435000	11	0.648056	2.80657
O35488	O35488	Very long-chain acyl-CoA synthetase	Slc27a2	sp|O35488|S27A2_MOUSE Very long-chain acyl-CoA synthetase OS=Mus musculus OX=10090 GN=Slc27a2 PE=1 SV=2	5	5	5	0.0461238	6.58146	477450	83354.8	72261.4	565570	1333200	1087300		bile acid biosynthetic process;bile acid metabolic process;biosynthetic process;carboxylic acid biosynthetic process;carboxylic acid catabolic process;carboxylic acid metabolic process;carboxylic acid transport;catabolic process;cellular biosynthetic process;cellular catabolic process;cellular ketone metabolic process;cellular lipid catabolic process;cellular lipid metabolic process;cellular meta…	acid-thiol ligase activity;adenyl nucleotide binding;adenyl ribonucleotide binding;ATP binding;binding;catalytic activity;enzyme binding;fatty acid ligase activity;fatty acid transporter activity;ligase activity;ligase activity, forming carbon-sulfur bonds;lipid transporter activity;long-chain fatty acid-CoA ligase activity;nucleotide binding;phytanate-CoA ligase activity;pristanate-CoA ligase ac…	cell part;cytoplasmic part;endoplasmic reticulum;endoplasmic reticulum lumen;endoplasmic reticulum membrane;endoplasmic reticulum part;extracellular membrane-bounded organelle;extracellular organelle;extracellular region part;extracellular vesicular exosome;integral to endoplasmic reticulum membrane;integral to membrane;integral to organelle membrane;integral to peroxisomal membrane;intracellular…	Peroxisome;PPAR signaling pathway	13.7	13.7	13.7	70.422	0	12.647	19404000	9	0.52336	2.71841
Q61810	Q61810	Latent-transforming growth factor beta-binding protein 3	Ltbp3	sp|Q61810|LTBP3_MOUSE Latent-transforming growth factor beta-binding protein 3 OS=Mus musculus OX=10090 GN=Ltbp3 PE=1 SV=3	1	1	1	0.219822	6.4599	5370300	161732	9855295	15332000	13280000	11333000		anatomical structure development;anatomical structure morphogenesis;biological regulation;bone morphogenesis;bone remodeling;cell surface receptor linked signaling pathway;cellular process;cellular response to stimulus;developmental process;enzyme linked receptor protein signaling pathway;lung saccule development;multicellular organismal process;negative regulation of biological process;negative …	binding;calcium ion binding;cation binding;cytokine binding;growth factor binding;ion binding;metal ion binding;protein binding;transforming growth factor beta binding	extracellular matrix;extracellular membrane-bounded organelle;extracellular organelle;extracellular region;extracellular region part;extracellular vesicular exosome;membrane-bounded organelle;membrane-bounded vesicle;organelle;proteinaceous extracellular matrix;vesicle		1.2	1.2	1.2	135.7	0.0061475	1.928	128320000	4	0.682824	2.69151
Q8R0Y6;Q8K009	Q8R0Y6	Cytosolic 10-formyltetrahydrofolate dehydrogenase	Aldh1l1	sp|Q8R0Y6|AL1L1_MOUSE Cytosolic 10-formyltetrahydrofolate dehydrogenase OS=Mus musculus OX=10090 GN=Aldh1l1 PE=1 SV=1	31	31	31	0.120546	6.12454	34622990	1833901	20470010	50472990	64308030	91993010		10-formyltetrahydrofolate catabolic process;10-formyltetrahydrofolate metabolic process;aromatic compound catabolic process;biosynthetic process;catabolic process;cellular aromatic compound metabolic process;cellular catabolic process;cellular metabolic process;cellular nitrogen compound catabolic process;cellular nitrogen compound metabolic process;cellular process;coenzyme catabolic process;coe…	aldehyde dehydrogenase (NAD) activity;catalytic activity;formyltetrahydrofolate dehydrogenase activity;hydroxymethyl-, formyl- and related transferase activity;methyltransferase activity;oxidoreductase activity;oxidoreductase activity, acting on the aldehyde or oxo group of donors;oxidoreductase activity, acting on the aldehyde or oxo group of donors, NAD or NADP as acceptor;oxidoreductase activi…	cell part;cytoplasmic part;extracellular membrane-bounded organelle;extracellular organelle;extracellular region part;extracellular vesicular exosome;intracellular membrane-bounded organelle;intracellular organelle;intracellular part;membrane-bounded organelle;membrane-bounded vesicle;mitochondrion;organelle;vesicle	One carbon pool by folate	47.9	47.9	47.9	98.708	0	108.99	670970000	152	0.656	2.6146
P11725	P11725	Ornithine carbamoyltransferase, mitochondrial	Otc	sp|P11725|OTC_MOUSE Ornithine carbamoyltransferase, mitochondrial OS=Mus musculus OX=10090 GN=Otc PE=1 SV=1	9	9	9	0.315825	6.02607	11573000	107773	9817699	8173003	12796000	25622000		amide biosynthetic process;amine biosynthetic process;amine catabolic process;amine metabolic process;anatomical structure development;arginine biosynthetic process;arginine biosynthetic process via ornithine;arginine metabolic process;biosynthetic process;carboxylic acid biosynthetic process;carboxylic acid catabolic process;carboxylic acid metabolic process;catabolic process;cellular amide meta…	amine binding;amino acid binding;anion binding;binding;carboxyl- or carbamoyltransferase activity;carboxylic acid binding;catalytic activity;ion binding;lipid binding;ornithine carbamoyltransferase activity;phosphate ion binding;phospholipid binding;transferase activity;transferase activity, transferring one-carbon groups	cell part;cytoplasmic part;intracellular membrane-bounded organelle;intracellular organelle;intracellular organelle lumen;intracellular organelle part;intracellular part;membrane;membrane-bounded organelle;membrane-enclosed lumen;mitochondrial inner membrane;mitochondrial matrix;mitochondrial membrane;mitochondrial part;mitochondrion;organelle;organelle inner membrane;organelle lumen;organelle me…	Arginine and proline metabolism	29.4	29.4	29.4	39.764	0	20.446	206920000	61	0.757842	2.59122
Q9R0H0	Q9R0H0	Peroxisomal acyl-coenzyme A oxidase 1	Acox1	sp|Q9R0H0|ACOX1_MOUSE Peroxisomal acyl-coenzyme A oxidase 1 OS=Mus musculus OX=10090 GN=Acox1 PE=1 SV=5	13	13	13	0.247584	5.95924	6263597	116837	5276299	7143804	7758705	14742990		biological regulation;carboxylic acid catabolic process;carboxylic acid metabolic process;catabolic process;cellular catabolic process;cellular component organization;cellular component organization at cellular level;cellular component organization or biogenesis;cellular component organization or biogenesis at cellular level;cellular ketone metabolic process;cellular lipid catabolic process;cellu…	acyl-CoA dehydrogenase activity;acyl-CoA oxidase activity;binding;carboxylic acid binding;catalytic activity;coenzyme binding;cofactor binding;FAD binding;fatty acid binding;flavin adenine dinucleotide binding;lipid binding;monocarboxylic acid binding;oxidoreductase activity;oxidoreductase activity, acting on the CH-CH group of donors;oxidoreductase activity, acting on the CH-CH group of donors, …	cell part;cytoplasm;cytoplasmic part;intracellular membrane-bounded organelle;intracellular non-membrane-bounded organelle;intracellular organelle;intracellular organelle part;intracellular part;membrane;membrane-bounded organelle;microbody;microbody membrane;microbody part;mitochondrion;non-membrane-bounded organelle;nuclear part;nucleolus;nucleoplasm;nucleus;organelle;organelle membrane;organel…	alpha-Linolenic acid metabolism;Biosynthesis of unsaturated fatty acids;Fatty acid metabolism;Peroxisome;PPAR signaling pathway	33.4	33.4	33.4	74.648	0	35.15	116140000	56	0.716733	2.57513
Q99KK2	Q99KK2	N-acylneuraminate cytidylyltransferase	Cmas	sp|Q99KK2|NEUA_MOUSE N-acylneuraminate cytidylyltransferase OS=Mus musculus OX=10090 GN=Cmas PE=1 SV=2	11	11	11	0.375365	5.90591	29033020	140372	28021010	20845990	27703010	40735020		alcohol biosynthetic process;alcohol metabolic process;amino sugar biosynthetic process;amino sugar metabolic process;biosynthetic process;carbohydrate biosynthetic process;carbohydrate metabolic process;carboxylic acid metabolic process;cellular biosynthetic process;cellular carbohydrate biosynthetic process;cellular carbohydrate metabolic process;cellular ketone metabolic process;cellular metab…	catalytic activity;cytidylyltransferase activity;N-acylneuraminate cytidylyltransferase activity;nucleotidyltransferase activity;transferase activity;transferase activity, transferring phosphorus-containing groups	cell part;intracellular membrane-bounded organelle;intracellular organelle;intracellular part;membrane;membrane-bounded organelle;nucleus;organelle	Amino sugar and nucleotide sugar metabolism	31.9	31.9	31.9	48.057	0	57.089	403910000	94	0.814646	2.56216
Q9QXF8	Q9QXF8	Glycine N-methyltransferase	Gnmt	sp|Q9QXF8|GNMT_MOUSE Glycine N-methyltransferase OS=Mus musculus OX=10090 GN=Gnmt PE=1 SV=3	8	8	8	0.132898	5.56805	33708990	1723001	18682990	49524980	59178000	63915000		amine metabolic process;aspartate family amino acid metabolic process;biological regulation;carbohydrate metabolic process;carboxylic acid metabolic process;cellular amine metabolic process;cellular amino acid metabolic process;cellular carbohydrate metabolic process;cellular component assembly;cellular component organization;cellular component organization or biogenesis;cellular glucan metabolic…	amine binding;amino acid binding;binding;carboxylic acid binding;catalytic activity;folic acid binding;glycine binding;glycine N-methyltransferase activity;methyltransferase activity;N-methyltransferase activity;S-adenosylmethionine-dependent methyltransferase activity;transferase activity;transferase activity, transferring one-carbon groups;vitamin binding	cell part;cytoplasm;intracellular part	Glycine, serine and threonine metabolism	44	44	44	32.675	0	323.31	520440000	69	0.646082	2.47717
P10639	P10639	Thioredoxin	Txn	sp|P10639|THIO_MOUSE Thioredoxin OS=Mus musculus OX=10090 GN=Txn PE=1 SV=3	1	1	1	0.138497	5.56661	1590099	744627	79861	2388800	3954798	1726501		biological regulation;biosynthetic process;cell redox homeostasis;cellular biosynthetic process;cellular homeostasis;cellular macromolecule biosynthetic process;cellular macromolecule metabolic process;cellular metabolic process;cellular nitrogen compound metabolic process;cellular process;cellular protein metabolic process;cellular response to chemical stimulus;cellular response to oxidative str…	catalytic activity;disulfide oxidoreductase activity;oxidoreductase activity;oxidoreductase activity, acting on a sulfur group of donors;oxidoreductase activity, acting on a sulfur group of donors, disulfide as acceptor;peptide disulfide oxidoreductase activity;protein disulfide oxidoreductase activity	cell part;cytoplasm;cytoplasmic part;cytosol;extracellular membrane-bounded organelle;extracellular organelle;extracellular region part;extracellular vesicular exosome;intracellular membrane-bounded organelle;intracellular organelle;intracellular part;membrane-bounded organelle;membrane-bounded vesicle;mitochondrion;nucleus;organelle;vesicle		12.4	12.4	12.4	11.675	0.0021834	2.2159	20989000	3	0.653247	2.4768
Q8BH95	Q8BH95	Enoyl-CoA hydratase, mitochondrial	Echs1	sp|Q8BH95|ECHM_MOUSE Enoyl-CoA hydratase, mitochondrial OS=Mus musculus OX=10090 GN=Echs1 PE=1 SV=1	4	4	4	0.236763	5.46925	2787602	51460.1	1080700	2066101	2895700	4239198		carboxylic acid catabolic process;carboxylic acid metabolic process;catabolic process;cellular catabolic process;cellular ketone metabolic process;cellular lipid catabolic process;cellular lipid metabolic process;cellular metabolic process;cellular process;fatty acid beta-oxidation;fatty acid catabolic process;fatty acid metabolic process;fatty acid oxidation;lipid catabolic process;lipid metabol…	carbon-oxygen lyase activity;catalytic activity;enoyl-CoA hydratase activity;hydro-lyase activity;lyase activity	cell part;cytoplasmic part;extracellular membrane-bounded organelle;extracellular organelle;extracellular region part;extracellular vesicular exosome;intracellular membrane-bounded organelle;intracellular organelle;intracellular organelle lumen;intracellular organelle part;intracellular part;membrane-bounded organelle;membrane-bounded vesicle;membrane-enclosed lumen;mitochondrial matrix;mitochond…	Aminobenzoate degradation;Benzoate degradation;beta-Alanine metabolism;Butanoate metabolism;Caprolactam degradation;Fatty acid elongation in mitochondria;Fatty acid metabolism;Lysine degradation;Propanoate metabolism;Tryptophan metabolism;Valine, leucine and isoleucine degradation	19	19	19	31.474	0	7.7314	35463000	16	0.71184	2.45134
Q9D3D9	Q9D3D9	ATP synthase subunit delta, mitochondrial	Atp5d	sp|Q9D3D9|ATPD_MOUSE ATP synthase subunit delta, mitochondrial OS=Mus musculus OX=10090 GN=Atp5d PE=1 SV=1	2	2	2	0.0981828	5.38501	831860	167412	68518.5	689626	1171100	1845000		ATP biosynthetic process;ATP metabolic process;ATP synthesis coupled proton transport;biosynthetic process;cation transport;cellular biosynthetic process;cellular metabolic process;cellular nitrogen compound biosynthetic process;cellular nitrogen compound metabolic process;cellular process;energy coupled proton transport, down electrochemical gradient;establishment of localization;heterocycle bio…	active transmembrane transporter activity;ATPase activity;ATPase activity, coupled;ATPase activity, coupled to movement of substances;ATPase activity, coupled to transmembrane movement of ions;ATPase activity, coupled to transmembrane movement of substances;catalytic activity;cation transmembrane transporter activity;cation-transporting ATPase activity;hydrogen ion transmembrane transporter activ…	cell part;cytoplasmic part;envelope;intracellular membrane-bounded organelle;intracellular organelle;intracellular organelle part;intracellular part;macromolecular complex;membrane;membrane part;membrane-bounded organelle;mitochondrial envelope;mitochondrial inner membrane;mitochondrial membrane;mitochondrial membrane part;mitochondrial part;mitochondrial proton-transporting ATP synthase complex;…	Alzheimer's disease;Huntington's disease;Oxidative phosphorylation;Parkinson's disease	13.7	13.7	13.7	17.6	0	7.8247	65559000	16	0.64584	2.42895
Q05421	Q05421	Cytochrome P450 2E1	Cyp2e1	sp|Q05421|CP2E1_MOUSE Cytochrome P450 2E1 OS=Mus musculus OX=10090 GN=Cyp2e1 PE=1 SV=1	3	3	3	0.105017	5.36079	845840	78052.6	640070	1951699	1118400	2982501		acylglycerol metabolic process;arachidonic acid metabolic process;carboxylic acid metabolic process;catabolic process;cellular catabolic process;cellular ketone metabolic process;cellular lipid metabolic process;cellular metabolic process;cellular process;drug catabolic process;drug metabolic process;epoxygenase P450 pathway;exogenous drug catabolic process;fatty acid metabolic process;glycerol e…	arachidonic acid epoxygenase activity;arachidonic acid monooxygenase activity;binding;catalytic activity;cation binding;enzyme binding;heme binding;ion binding;iron ion binding;metal ion binding;monooxygenase activity;oxidoreductase activity;oxidoreductase activity, acting on paired donors, with incorporation or reduction of molecular oxygen;oxidoreductase activity, acting on paired donors, with …	cell part;cytoplasmic part;endoplasmic reticulum;endoplasmic reticulum part;Golgi apparatus part;Golgi membrane;intracellular membrane-bounded organelle;intracellular organelle;intracellular organelle part;intracellular part;intrinsic to endoplasmic reticulum membrane;intrinsic to membrane;intrinsic to organelle membrane;membrane;membrane part;membrane-bounded organelle;mitochondrion;organelle;or…	Arachidonic acid metabolism;Drug metabolism - cytochrome P450;Linoleic acid metabolism;Metabolism of xenobiotics by cytochrome P450	8.5	8.5	8.5	56.804	0	7.6352	34342000	13	0.666538	2.42245
P24549	P24549	Retinal dehydrogenase 1	Aldh1a1	sp|P24549|AL1A1_MOUSE Retinal dehydrogenase 1 OS=Mus musculus OX=10090 GN=Aldh1a1 PE=1 SV=5	14	13	8	0.00600461	5.22149	7268001	3224201	4090999	16907990	24244000	33293010		9-cis-retinoic acid biosynthetic process;9-cis-retinoic acid metabolic process;anatomical structure development;anatomical structure morphogenesis;biological regulation;biosynthetic process;carboxylic acid metabolic process;cellular biosynthetic process;cellular component assembly;cellular component organization;cellular component organization or biogenesis;cellular hormone metabolic process;cell…	3-chloroallyl aldehyde dehydrogenase activity;aldehyde dehydrogenase (NAD) activity;benzaldehyde dehydrogenase (NAD+) activity;catalytic activity;oxidoreductase activity;oxidoreductase activity, acting on the aldehyde or oxo group of donors;oxidoreductase activity, acting on the aldehyde or oxo group of donors, NAD or NADP as acceptor;retinal dehydrogenase activity	cell part;cytoplasm;extracellular membrane-bounded organelle;extracellular organelle;extracellular region part;extracellular vesicular exosome;intracellular membrane-bounded organelle;intracellular organelle;intracellular part;membrane-bounded organelle;membrane-bounded vesicle;nucleus;organelle;vesicle	Arginine and proline metabolism;Ascorbate and aldarate metabolism;beta-Alanine metabolism;Chloroalkane and chloroalkene degradation;Fatty acid metabolism;Glycerolipid metabolism;Glycolysis / Gluconeogenesis;Histidine metabolism;Limonene and pinene degradation;Lysine degradation;Pentose and glucuronate interconversions;Propanoate metabolism;Pyruvate metabolism;Tryptophan metabolism;Valine, leucine…	37.7	36.1	21.4	54.467	0	74.717	242780000	33	0.532	2.38446
P99025	P99025	GTP cyclohydrolase 1 feedback regulatory protein	Gchfr	sp|P99025|GFRP_MOUSE GTP cyclohydrolase 1 feedback regulatory protein OS=Mus musculus OX=10090 GN=Gchfr PE=1 SV=3	2	2	2	0.329702	5.11431	2033901	56562.1	108092	175044	4312898	2203401		biological regulation;cellular component assembly;cellular component organization;cellular component organization or biogenesis;macromolecular complex assembly;macromolecular complex subunit organization;negative regulation of biological process;negative regulation of biosynthetic process;negative regulation of catalytic activity;negative regulation of GTP cyclohydrolase I activity;negative regul…	amine binding;amino acid binding;binding;carboxylic acid binding;enzyme inhibitor activity;enzyme regulator activity	cell part;cell projection;cytoplasm;cytoplasmic membrane-bounded vesicle;cytoplasmic part;cytoplasmic vesicle;cytosol;dendrite;intracellular membrane-bounded organelle;intracellular organelle;intracellular organelle part;intracellular part;macromolecular complex;melanosome;membrane;membrane-bounded organelle;membrane-bounded vesicle;neuron projection;nuclear membrane;nuclear part;nucleus;organell…		41.7	41.7	41.7	9.584	0	6.8056	23664000	9	0.779882	2.35454
P35505	P35505	Fumarylacetoacetase	Fah	sp|P35505|FAAA_MOUSE Fumarylacetoacetase OS=Mus musculus OX=10090 GN=Fah PE=1 SV=2	7	7	7	0.273852	4.92947	3131500	58839.4	1927200	3411302	2803201	4448097		amine catabolic process;amine metabolic process;arginine catabolic process;arginine metabolic process;aromatic amino acid family catabolic process;aromatic amino acid family metabolic process;aromatic compound catabolic process;carboxylic acid catabolic process;carboxylic acid metabolic process;catabolic process;cellular amine metabolic process;cellular amino acid catabolic process;cellular amino…	binding;catalytic activity;cation binding;fumarylacetoacetase activity;hydrolase activity;hydrolase activity, acting on acid carbon-carbon bonds;hydrolase activity, acting on acid carbon-carbon bonds, in ketonic substances;ion binding;metal ion binding	extracellular membrane-bounded organelle;extracellular organelle;extracellular region part;extracellular vesicular exosome;membrane-bounded organelle;membrane-bounded vesicle;organelle;vesicle	Styrene degradation;Tyrosine metabolism	24.1	24.1	24.1	46.175	0	12.736	51905000	22	0.707676	2.30143
O55125	O55125	Protein NipSnap homolog 1	Nipsnap1	sp|O55125|NIPS1_MOUSE Protein NipSnap homolog 1 OS=Mus musculus OX=10090 GN=Nipsnap1 PE=1 SV=1	3	3	3	0.218524	4.79866	2953199	99683.7	1929999	4720597	2982501	4459202		multicellular organismal process;neurological system process;sensory perception;sensory perception of pain;system process	binding;neurotransmitter binding	cell part;cytoplasmic part;intracellular membrane-bounded organelle;intracellular organelle;intracellular organelle part;intracellular part;membrane;membrane-bounded organelle;mitochondrial inner membrane;mitochondrial membrane;mitochondrial part;mitochondrion;organelle;organelle inner membrane;organelle membrane;organelle part;synapse part;synaptic membrane		10.9	10.9	10.9	33.363	0	3.6805	47121000	9	0.691145	2.26263
CON__P01045-1;CON__Q2KJ62;CON__P01044-1	CON__P01045-1;CON__Q2KJ62;CON__P01044-1			;;	2	2	2	0.126007	4.78995	578160	164153	860840	3860999	4027502	577400	+					3.9	3.9	3.9	68.709	0	4.3613	19254000	3	0.643362	2.26001
P19096	P19096	Fatty acid synthase;[Acyl-carrier-protein] S-acetyltransferase;[Acyl-carrier-protein] S-malonyltransferase;3-oxoacyl-[acyl-carrier-protein] synthase;3-oxoacyl-[acyl-carrier-protein] reductase;3-hydroxyacyl-[acyl-carrier-protein] dehydratase;Enoyl-[acyl-carrier-protein] reductase;Oleoyl-[acyl-carrier-protein] hydrolase	Fasn	sp|P19096|FAS_MOUSE Fatty acid synthase OS=Mus musculus OX=10090 GN=Fasn PE=1 SV=2	5	5	5	0.0939365	4.75005	105422	396401	757660	898150	1111300	3399798		acetyl-CoA metabolic process;anatomical structure development;biosynthetic process;carboxylic acid biosynthetic process;carboxylic acid metabolic process;cell differentiation;cellular biosynthetic process;cellular developmental process;cellular ketone metabolic process;cellular lipid metabolic process;cellular metabolic process;cellular process;cellular response to chemical stimulus;cellular resp…	[acyl-carrier-protein] S-acetyltransferase activity;[acyl-carrier-protein] S-malonyltransferase activity;3-hydroxyacyl-[acyl-carrier-protein] dehydratase activity;3-hydroxyoctanoyl-[acyl-carrier-protein] dehydratase activity;3-hydroxypalmitoyl-[acyl-carrier-protein] dehydratase activity;3-oxoacyl-[acyl-carrier-protein] reductase (NADPH) activity;3-oxoacyl-[acyl-carrier-protein] synthase activity;…	cell part;cytoplasm;cytoplasmic membrane-bounded vesicle;cytoplasmic part;cytoplasmic vesicle;extracellular membrane-bounded organelle;extracellular organelle;extracellular region part;extracellular vesicular exosome;glycogen granule;Golgi apparatus;intracellular membrane-bounded organelle;intracellular organelle;intracellular part;melanosome;membrane;membrane-bounded organelle;membrane-bounded v…	Fatty acid biosynthesis;Insulin signaling pathway	2.6	2.6	2.6	272.43	0	6.7075	20911000	8	0.644085	2.24794
Q9R0P3	Q9R0P3	S-formylglutathione hydrolase	Esd	sp|Q9R0P3|ESTD_MOUSE S-formylglutathione hydrolase OS=Mus musculus OX=10090 GN=Esd PE=1 SV=1	3	3	3	0.117108	4.68179	3605302	302408	2449601	5678200	6316903	7640999		aldehyde catabolic process;catabolic process;cellular aldehyde metabolic process;cellular catabolic process;cellular metabolic process;cellular process;formaldehyde catabolic process;formaldehyde metabolic process;metabolic process;small molecule catabolic process;small molecule metabolic process	carboxylic ester hydrolase activity;catalytic activity;hydrolase activity;hydrolase activity, acting on ester bonds;S-formylglutathione hydrolase activity;thiolester hydrolase activity	cell part;cytoplasm;cytoplasmic membrane-bounded vesicle;cytoplasmic part;cytoplasmic vesicle;extracellular membrane-bounded organelle;extracellular organelle;extracellular region part;extracellular vesicular exosome;Golgi apparatus;intracellular membrane-bounded organelle;intracellular organelle;intracellular organelle part;intracellular part;membrane;membrane-bounded organelle;membrane-bounded …	Methane metabolism	19.5	19.5	19.5	31.319	0	8.2534	61040000	17	0.659933	2.22706
P15864;P43277;Q07133;P43275	P15864;P43277	Histone H1.2;Histone H1.3	Hist1h1c;Hist1h1d	sp|P15864|H12_MOUSE Histone H1.2 OS=Mus musculus OX=10090 GN=Hist1h1c PE=1 SV=2;sp|P43277|H13_MOUSE Histone H1.3 OS=Mus musculus OX=10090 GN=Hist1h1d PE=1 SV=2	3	3	1	0.476087	4.57385	84079.1	425556	169677	518280	26659990	42042.5		binding of sperm to zona pellucida;biological regulation;cell differentiation;cell motility;cell recognition;cell-cell recognition;cellular component assembly;cellular component assembly at cellular level;cellular component movement;cellular component organization;cellular component organization at cellular level;cellular component organization or biogenesis;cellular component organization or bio…	binding;chromatin binding;chromatin DNA binding;DNA binding;nucleic acid binding;structure-specific DNA binding	cell part;chromatin;chromosomal part;chromosome;condensed chromosome;condensed nuclear chromosome;euchromatin;intracellular;intracellular membrane-bounded organelle;intracellular non-membrane-bounded organelle;intracellular organelle;intracellular organelle part;intracellular part;macromolecular complex;membrane-bounded organelle;non-membrane-bounded organelle;nuclear chromatin;nuclear chromosome…		17.5	17.5	8	21.266	0	5.0065	58159000	1	0.858545	2.19341
Q922D8	Q922D8	C-1-tetrahydrofolate synthase, cytoplasmic;Methylenetetrahydrofolate dehydrogenase;Methenyltetrahydrofolate cyclohydrolase;Formyltetrahydrofolate synthetase;C-1-tetrahydrofolate synthase, cytoplasmic, N-terminally processed	Mthfd1	sp|Q922D8|C1TC_MOUSE C-1-tetrahydrofolate synthase, cytoplasmic OS=Mus musculus OX=10090 GN=Mthfd1 PE=1 SV=4	7	7	7	0.157781	4.53244	1383701	99242.3	758150	1418400	1593100	4289900		10-formyltetrahydrofolate biosynthetic process;10-formyltetrahydrofolate metabolic process;amine biosynthetic process;amine metabolic process;anatomical structure development;anatomical structure formation involved in morphogenesis;aromatic compound biosynthetic process;aspartate family amino acid biosynthetic process;aspartate family amino acid metabolic process;biological regulation;biosyntheti…	adenyl nucleotide binding;adenyl ribonucleotide binding;ATP binding;binding;catalytic activity;cyclohydrolase activity;formate-tetrahydrofolate ligase activity;hydrolase activity;hydrolase activity, acting on carbon-nitrogen (but not peptide) bonds;hydrolase activity, acting on carbon-nitrogen (but not peptide) bonds, in cyclic amidines;ligase activity;ligase activity, forming carbon-nitrogen bon…	cell part;cytoplasmic part;cytosol;extracellular membrane-bounded organelle;extracellular organelle;extracellular region part;extracellular vesicular exosome;intracellular membrane-bounded organelle;intracellular organelle;intracellular part;membrane;membrane-bounded organelle;membrane-bounded vesicle;mitochondrion;organelle;vesicle	One carbon pool by folate	10.3	10.3	10.3	101.2	0	10.73	22580000	8	0.647364	2.18029
P11352	P11352	Glutathione peroxidase 1	Gpx1	sp|P11352|GPX1_MOUSE Glutathione peroxidase 1 OS=Mus musculus OX=10090 GN=Gpx1 PE=1 SV=2	8	8	8	0.238033	4.4551	6901905	246577	5057099	7196300	8105405	13047000		acylglycerol metabolic process;aging;amine metabolic process;anatomical structure development;anatomical structure formation involved in morphogenesis;anatomical structure morphogenesis;angiogenesis;angiogenesis involved in wound healing;apoptosis;biological regulation;blood vessel endothelial cell migration;carboxylic acid metabolic process;catabolic process;cell death;cell development;cell diff…	amine binding;amino acid binding;antioxidant activity;binding;carboxylic acid binding;catalytic activity;glutathione binding;glutathione peroxidase activity;modified amino acid binding;oxidoreductase activity;oxidoreductase activity, acting on paired donors, with incorporation or reduction of molecular oxygen;oxidoreductase activity, acting on peroxide as acceptor;peptide binding;peroxidase activ…	cell part;cytoplasm;cytoplasmic part;extracellular membrane-bounded organelle;extracellular organelle;extracellular region part;extracellular vesicular exosome;intracellular membrane-bounded organelle;intracellular organelle;intracellular part;membrane-bounded organelle;membrane-bounded vesicle;mitochondrion;nucleus;organelle;vesicle	Arachidonic acid metabolism;Glutathione metabolism	60.7	60.7	60.7	22.329	0	16.781	130060000	51	0.710762	2.15546
CON__P07477	CON__P07477				2	2	2	0.551314	4.3764	695910	1324500000	197359900	244870100	193470000	321860000	+					12.1	12.1	12.1	26.558	0	19.987	3174000000	15	0.90913	2.12975
Q9EQ20	Q9EQ20	Methylmalonate-semialdehyde dehydrogenase [acylating], mitochondrial	Aldh6a1	sp|Q9EQ20|MMSA_MOUSE Methylmalonate-semialdehyde dehydrogenase [acylating], mitochondrial OS=Mus musculus OX=10090 GN=Aldh6a1 PE=1 SV=1	3	3	3	0.27058	4.35557	1604300	140593	213865	276707	3655902	3940102		amine catabolic process;amine metabolic process;branched chain family amino acid catabolic process;branched chain family amino acid metabolic process;brown fat cell differentiation;carboxylic acid catabolic process;carboxylic acid metabolic process;catabolic process;cell differentiation;cellular amine metabolic process;cellular amino acid catabolic process;cellular amino acid metabolic process;ce…	aldehyde dehydrogenase (NAD) activity;catalytic activity;malonate-semialdehyde dehydrogenase (acetylating) activity;methylmalonate-semialdehyde dehydrogenase (acylating) activity;oxidoreductase activity;oxidoreductase activity, acting on the aldehyde or oxo group of donors;oxidoreductase activity, acting on the aldehyde or oxo group of donors, NAD or NADP as acceptor	cell part;cytoplasmic part;extracellular membrane-bounded organelle;extracellular organelle;extracellular region part;extracellular vesicular exosome;intracellular membrane-bounded organelle;intracellular organelle;intracellular organelle part;intracellular part;membrane-bounded organelle;membrane-bounded vesicle;mitochondrion;nuclear part;nucleoplasm;organelle;organelle part;vesicle	Inositol phosphate metabolism;Propanoate metabolism;Valine, leucine and isoleucine degradation	8	8	8	57.915	0	11.95	27556000	11	0.707425	2.12286
Q8QZT1	Q8QZT1	Acetyl-CoA acetyltransferase, mitochondrial	Acat1	sp|Q8QZT1|THIL_MOUSE Acetyl-CoA acetyltransferase, mitochondrial OS=Mus musculus OX=10090 GN=Acat1 PE=1 SV=1	8	8	8	0.302128	4.35033	5517897	153049	5024098	6687602	3688098	14162990		adipose tissue development;anatomical structure development;brain development;cellular component assembly;cellular component organization;cellular component organization or biogenesis;developmental process;liver development;macromolecular complex assembly;macromolecular complex subunit organization;metanephric proximal convoluted tubule development;organ development;protein complex assembly;prote…	acetyl-CoA C-acetyltransferase activity;acetyl-CoA C-acyltransferase activity;acetyltransferase activity;binding;C-acetyltransferase activity;C-acyltransferase activity;catalytic activity;cation binding;coenzyme binding;cofactor binding;ion binding;metal ion binding;transferase activity;transferase activity, transferring acyl groups;transferase activity, transferring acyl groups other than amino-…	cell part;cytoplasmic part;extracellular membrane-bounded organelle;extracellular organelle;extracellular region part;extracellular vesicular exosome;intracellular membrane-bounded organelle;intracellular organelle;intracellular organelle lumen;intracellular organelle part;intracellular part;membrane;membrane-bounded organelle;membrane-bounded vesicle;membrane-enclosed lumen;mitochondrial inner m…	Benzoate degradation;Butanoate metabolism;Carbon fixation pathways in prokaryotes;Fatty acid metabolism;Glyoxylate and dicarboxylate metabolism;Lysine degradation;Propanoate metabolism;Pyruvate metabolism;Synthesis and degradation of ketone bodies;Terpenoid backbone biosynthesis;Tryptophan metabolism;Two-component system;Valine, leucine and isoleucine degradation	28.1	28.1	28.1	44.816	0	27.462	110780000	31	0.74638	2.12112
Q9CQ62	Q9CQ62	2,4-dienoyl-CoA reductase, mitochondrial	Decr1	sp|Q9CQ62|DECR_MOUSE 2,4-dienoyl-CoA reductase, mitochondrial OS=Mus musculus OX=10090 GN=Decr1 PE=1 SV=1	7	7	7	0.261638	4.22921	4965900	380766	2160101	3530400	2614901	33467990		carboxylic acid catabolic process;carboxylic acid metabolic process;catabolic process;cellular catabolic process;cellular component assembly;cellular component organization;cellular component organization or biogenesis;cellular ketone metabolic process;cellular lipid catabolic process;cellular lipid metabolic process;cellular metabolic process;cellular process;fatty acid beta-oxidation;fatty acid…	2,4-dienoyl-CoA reductase (NADPH) activity;binding;catalytic activity;coenzyme binding;cofactor binding;NADP binding;NADPH binding;nucleotide binding;oxidoreductase activity;oxidoreductase activity, acting on the CH-CH group of donors;oxidoreductase activity, acting on the CH-CH group of donors, NAD or NADP as acceptor	cell part;cytoplasm;cytoplasmic part;extracellular membrane-bounded organelle;extracellular organelle;extracellular region part;extracellular vesicular exosome;intracellular membrane-bounded organelle;intracellular organelle;intracellular organelle part;intracellular part;membrane-bounded organelle;membrane-bounded vesicle;mitochondrion;nuclear part;nucleoplasm;nucleus;organelle;organelle part;ve…		33.7	33.7	33.7	36.213	0	15.148	63196000	8	0.714686	2.08039
P16015	P16015	Carbonic anhydrase 3	Ca3	sp|P16015|CAH3_MOUSE Carbonic anhydrase 3 OS=Mus musculus OX=10090 GN=Ca3 PE=1 SV=3	12	12	12	0.00652399	4.12855	36427020	46272990	32698020	193590000	210880100	95004940		cellular metabolic process;cellular process;metabolic process;one-carbon metabolic process;response to chemical stimulus;response to ethanol;response to organic substance;response to oxidative stress;response to stimulus;response to stress;small molecule metabolic process	binding;carbonate dehydratase activity;carbon-oxygen lyase activity;catalytic activity;cation binding;hydro-lyase activity;ion binding;lyase activity;metal ion binding;nickel ion binding;transition metal ion binding;zinc ion binding	cell part;cytoplasmic part;cytosol;intracellular part	Nitrogen metabolism	59.6	59.6	59.6	29.366	0	61.803	1449700000	99	0.511429	2.04563
O88844	O88844	Isocitrate dehydrogenase [NADP] cytoplasmic	Idh1	sp|O88844|IDHC_MOUSE Isocitrate dehydrogenase [NADP] cytoplasmic OS=Mus musculus OX=10090 GN=Idh1 PE=1 SV=2	4	4	3	0.248921	4.12014	2527400	85959.8	1363300	2417499	3704400	2313200		2-oxoglutarate metabolic process;acetyl-CoA catabolic process;acetyl-CoA metabolic process;amine metabolic process;anatomical structure development;biological regulation;carbohydrate metabolic process;carboxylic acid metabolic process;catabolic process;cellular aldehyde metabolic process;cellular amine metabolic process;cellular amino acid metabolic process;cellular carbohydrate metabolic process…	binding;catalytic activity;cation binding;coenzyme binding;cofactor binding;identical protein binding;ion binding;isocitrate dehydrogenase (NADP+) activity;isocitrate dehydrogenase activity;magnesium ion binding;metal ion binding;NAD binding;NADP binding;nucleotide binding;oxidoreductase activity;oxidoreductase activity, acting on CH-OH group of donors;oxidoreductase activity, acting on the CH-OH…	cell part;cytoplasm;cytoplasmic part;cytosol;extracellular membrane-bounded organelle;extracellular organelle;extracellular region part;extracellular vesicular exosome;intracellular membrane-bounded organelle;intracellular organelle;intracellular part;membrane-bounded organelle;membrane-bounded vesicle;microbody;mitochondrion;organelle;peroxisome;vesicle	Carbon fixation pathways in prokaryotes;Citrate cycle (TCA cycle);Glutathione metabolism;Peroxisome	11.1	11.1	8.9	46.674	0	6.5146	32246000	9	0.717848	2.04269
Q9QYG0	Q9QYG0	Protein NDRG2	Ndrg2	sp|Q9QYG0|NDRG2_MOUSE Protein NDRG2 OS=Mus musculus OX=10090 GN=Ndrg2 PE=1 SV=1	2	2	2	0.204358	4.09792	750190	69985.3	65452	251355	755130	1245900		anatomical structure development;biological regulation;brain development;cell differentiation;cell surface receptor linked signaling pathway;cellular developmental process;cellular process;cellular response to stimulus;developmental process;negative regulation of biological process;negative regulation of cell communication;negative regulation of cell proliferation;negative regulation of cellular …		cell part;cell projection part;centrosome;cytoplasm;cytoplasmic part;cytoskeletal part;extracellular membrane-bounded organelle;extracellular organelle;extracellular region part;extracellular vesicular exosome;Golgi apparatus;growth cone;intracellular membrane-bounded organelle;intracellular non-membrane-bounded organelle;intracellular organelle;intracellular organelle part;intracellular part;mem…		9.2	9.2	9.2	40.789	0	3.6421	10700000	4	0.680873	2.03489
P51658	P51658	Estradiol 17-beta-dehydrogenase 2	Hsd17b2	sp|P51658|DHB2_MOUSE Estradiol 17-beta-dehydrogenase 2 OS=Mus musculus OX=10090 GN=Hsd17b2 PE=1 SV=2	1	1	1	0.0226653	3.89714	64567.7	52406	97844	140924	336496	413240		anatomical structure development;biosynthetic process;chordate embryonic development;developmental process;embryo development;embryo development ending in birth or egg hatching;in utero embryonic development;lipid biosynthetic process;lipid metabolic process;metabolic process;organ development;placenta development;primary metabolic process;response to chemical stimulus;response to external stimul…	catalytic activity;estradiol 17-beta-dehydrogenase activity;oxidoreductase activity;oxidoreductase activity, acting on CH-OH group of donors;oxidoreductase activity, acting on the CH-OH group of donors, NAD or NADP as acceptor;steroid dehydrogenase activity;steroid dehydrogenase activity, acting on the CH-OH group of donors, NAD or NADP as acceptor;testosterone dehydrogenase (NAD+) activity	cell part;integral to membrane;intrinsic to membrane;membrane part	Steroid hormone biosynthesis	4.5	4.5	4.5	41.835	0.0042373	2.0694	4326900	1	0.49	1.96241
P62855	P62855	40S ribosomal protein S26	Rps26	sp|P62855|RS26_MOUSE 40S ribosomal protein S26 OS=Mus musculus OX=10090 GN=Rps26 PE=1 SV=3	3	3	3	0.161403	3.8971	213857	50311.7	33339.4	195653	131539	824960		biological regulation;biosynthetic process;cellular biosynthetic process;cellular macromolecule biosynthetic process;cellular macromolecule metabolic process;cellular metabolic process;cellular process;cellular protein metabolic process;macromolecule biosynthetic process;macromolecule metabolic process;metabolic process;negative regulation of biological process;negative regulation of cellular met…	binding;mRNA binding;nucleic acid binding;RNA binding;structural constituent of ribosome;structural molecule activity	cell part;cytosolic small ribosomal subunit;extracellular membrane-bounded organelle;extracellular organelle;extracellular region part;extracellular vesicular exosome;intracellular non-membrane-bounded organelle;intracellular organelle;intracellular organelle part;intracellular part;macromolecular complex;membrane;membrane-bounded organelle;membrane-bounded vesicle;non-membrane-bounded organelle;…	Ribosome	33.9	33.9	33.9	13.015	0	4.4389	18448000	4	0.646711	1.9624
Q9D819	Q9D819	Inorganic pyrophosphatase	Ppa1	sp|Q9D819|IPYR_MOUSE Inorganic pyrophosphatase OS=Mus musculus OX=10090 GN=Ppa1 PE=1 SV=1	2	2	2	0.245154	3.84695	990420	99588.6	69642.8	272804	1729800	828720		cellular metabolic process;cellular process;metabolic process;phosphate-containing compound metabolic process;phosphorus metabolic process	binding;catalytic activity;cation binding;hydrolase activity;hydrolase activity, acting on acid anhydrides;hydrolase activity, acting on acid anhydrides, in phosphorus-containing anhydrides;inorganic diphosphatase activity;ion binding;magnesium ion binding;metal ion binding;pyrophosphatase activity	cell part;cytoplasm;extracellular membrane-bounded organelle;extracellular organelle;extracellular region part;extracellular vesicular exosome;intracellular part;membrane-bounded organelle;membrane-bounded vesicle;organelle;vesicle	Oxidative phosphorylation	11.8	11.8	11.8	32.667	0	4.3792	10663000	5	0.713385	1.94371
Q91YI0	Q91YI0	Argininosuccinate lyase	Asl	sp|Q91YI0|ARLY_MOUSE Argininosuccinate lyase OS=Mus musculus OX=10090 GN=Asl PE=1 SV=1	3	3	3	0.0595185	3.80721	119802	133833	74253.5	155858	722300	583610		amide biosynthetic process;amine biosynthetic process;amine metabolic process;ammonia assimilation cycle;arginine biosynthetic process;arginine biosynthetic process via ornithine;arginine metabolic process;behavior;biosynthetic process;carboxylic acid biosynthetic process;carboxylic acid metabolic process;cellular amide metabolic process;cellular amine metabolic process;cellular amino acid biosyn…	amidine-lyase activity;argininosuccinate lyase activity;carbon-nitrogen lyase activity;catalytic activity;lyase activity	extracellular membrane-bounded organelle;extracellular organelle;extracellular region part;extracellular vesicular exosome;membrane-bounded organelle;membrane-bounded vesicle;organelle;vesicle	Alanine, aspartate and glutamate metabolism;Arginine and proline metabolism	8.6	8.6	8.6	51.739	0	4.9351	6127200	3	0.5815	1.92874	YES
P08228	P08228	Superoxide dismutase [Cu-Zn]	Sod1	sp|P08228|SODC_MOUSE Superoxide dismutase [Cu-Zn] OS=Mus musculus OX=10090 GN=Sod1 PE=1 SV=2	3	3	3	0.357127	3.79676	109762	152278	82075.7	174672	83240.5	5164003		activation of MAPK activity;aging;amine metabolic process;anatomical structure homeostasis;anterograde axon cargo transport;auditory receptor cell stereocilium organization;axon cargo transport;behavior;biological regulation;biosynthetic process;carboxylic acid metabolic process;cation homeostasis;cell aging;cell projection organization;cellular amine metabolic process;cellular amino acid metabol…	antioxidant activity;binding;catalytic activity;cation binding;chaperone binding;copper ion binding;enzyme binding;GTPase binding;identical protein binding;ion binding;metal ion binding;oxidoreductase activity;oxidoreductase activity, acting on superoxide radicals as acceptor;phosphatase binding;protein binding;protein phosphatase 2B binding;protein phosphatase binding;Rac GTPase binding;Ras GTPa…	cell body;cell part;cell projection cytoplasm;cell projection part;cytoplasm;cytoplasmic membrane-bounded vesicle;cytoplasmic part;cytoplasmic vesicle;cytosol;dendrite cytoplasm;dense core granule;extracellular matrix;extracellular membrane-bounded organelle;extracellular organelle;extracellular region part;extracellular space;extracellular vesicular exosome;intracellular membrane-bounded organel…	Amyotrophic lateral sclerosis (ALS);Huntington's disease;Peroxisome;Prion diseases	24.7	24.7	24.7	15.942	0	9.8524	65162000	12	0.791807	1.92477
P51174	P51174	Long-chain specific acyl-CoA dehydrogenase, mitochondrial	Acadl	sp|P51174|ACADL_MOUSE Long-chain specific acyl-CoA dehydrogenase, mitochondrial OS=Mus musculus OX=10090 GN=Acadl PE=1 SV=2	7	7	7	0.385754	3.719	8778298	126676	4415398	4415900	4844699	11805000		amine catabolic process;amine metabolic process;betaine catabolic process;betaine metabolic process;biological regulation;carboxylic acid catabolic process;carboxylic acid metabolic process;carnitine catabolic process;carnitine metabolic process;carnitine metabolic process, CoA-linked;catabolic process;cellular amine metabolic process;cellular amino acid catabolic process;cellular amino acid meta…	acyl-CoA dehydrogenase activity;acyl-CoA oxidase activity;binding;carboxylic acid binding;catalytic activity;coenzyme binding;cofactor binding;fatty acid binding;fatty-acyl-CoA binding;flavin adenine dinucleotide binding;lipid binding;long-chain-acyl-CoA dehydrogenase activity;monocarboxylic acid binding;oxidoreductase activity;oxidoreductase activity, acting on the CH-CH group of donors;oxidored…	cell part;cytoplasm;cytoplasmic part;intracellular membrane-bounded organelle;intracellular organelle;intracellular organelle lumen;intracellular organelle part;intracellular part;membrane;membrane-bounded organelle;membrane-enclosed lumen;mitochondrial matrix;mitochondrial membrane;mitochondrial part;mitochondrion;organelle;organelle lumen;organelle membrane;organelle part	Fatty acid metabolism;PPAR signaling pathway	22.8	22.8	22.8	47.907	0	18.35	88008000	36	0.823477	1.89492
P33267	P33267	Cytochrome P450 2F2	Cyp2f2	sp|P33267|CP2F2_MOUSE Cytochrome P450 2F2 OS=Mus musculus OX=10090 GN=Cyp2f2 PE=1 SV=1	2	2	2	0.0426376	3.68249	158521	83040.9	44041.9	224839	257850	499380		arachidonic acid metabolic process;benzene-containing compound metabolic process;carboxylic acid metabolic process;catabolic process;cellular aromatic compound metabolic process;cellular catabolic process;cellular ketone metabolic process;cellular lipid metabolic process;cellular metabolic process;cellular process;chlorinated hydrocarbon metabolic process;drug catabolic process;drug metabolic pro…	arachidonic acid epoxygenase activity;arachidonic acid monooxygenase activity;binding;catalytic activity;cation binding;heme binding;ion binding;iron ion binding;metal ion binding;monooxygenase activity;oxidoreductase activity;oxidoreductase activity, acting on paired donors, with incorporation or reduction of molecular oxygen;oxidoreductase activity, acting on paired donors, with incorporation o…	cell part;cytoplasm;cytoplasmic part;endoplasmic reticulum membrane;endoplasmic reticulum part;intracellular membrane-bounded organelle;intracellular organelle;intracellular organelle part;intracellular part;membrane;membrane part;membrane-bounded organelle;organelle;organelle membrane;organelle part	Metabolism of xenobiotics by cytochrome P450	5.1	5.1	5.1	55.948	0.0024752	2.9313	8057200	2	0.53913	1.88068
Q8CHQ9;Q9JIZ0;Q9JIY7;E0CYC6	Q8CHQ9;Q9JIZ0;Q9JIY7;E0CYC6	Probable N-acetyltransferase CML2;Probable N-acetyltransferase CML1;N-acetyltransferase 8;N-acetyltransferase 8B	Cml2;Cml1;Nat8;Nat8b	sp|Q8CHQ9|CMLO2_MOUSE Probable N-acetyltransferase CML2 OS=Mus musculus OX=10090 GN=Cml2 PE=1 SV=1;sp|Q9JIZ0|CMLO1_MOUSE Probable N-acetyltransferase CML1 OS=Mus musculus OX=10090 GN=Cml1 PE=1 SV=1;sp|Q9JIY7|NAT8_MOUSE N-acetyltransferase 8 OS=Mus musculus	2	2	2	0.229826	3.67164	857290	121889	96387.8	270130	846690	2179700		amine metabolic process;anatomical structure morphogenesis;beta-amyloid metabolic process;biological regulation;carboxylic acid metabolic process;cellular amine metabolic process;cellular amino acid metabolic process;cellular ketone metabolic process;cellular macromolecule metabolic process;cellular metabolic process;cellular modified amino acid metabolic process;cellular nitrogen compound metabo…	acetyltransferase activity;catalytic activity;cysteine-S-conjugate N-acetyltransferase activity;lysine N-acetyltransferase activity;N-acetyltransferase activity;N-acyltransferase activity;transferase activity;transferase activity, transferring acyl groups;transferase activity, transferring acyl groups other than amino-acyl groups	cell part;cytoplasmic part;endoplasmic reticulum;endoplasmic reticulum membrane;endoplasmic reticulum part;endoplasmic reticulum-Golgi intermediate compartment;endoplasmic reticulum-Golgi intermediate compartment membrane;extracellular membrane-bounded organelle;extracellular organelle;extracellular region part;extracellular vesicular exosome;Golgi apparatus;integral to membrane;intracellular mem…		7.6	7.6	7.6	26.424	0	3.3876	21784000	5	0.696613	1.87642
Q9QXE0	Q9QXE0	2-hydroxyacyl-CoA lyase 1	Hacl1	sp|Q9QXE0|HACL1_MOUSE 2-hydroxyacyl-CoA lyase 1 OS=Mus musculus OX=10090 GN=Hacl1 PE=1 SV=2	8	8	8	0.0657809	3.67132	6504304	1595701	3360300	8648301	8758996	22782990		carboxylic acid catabolic process;carboxylic acid metabolic process;catabolic process;cellular catabolic process;cellular component assembly;cellular component organization;cellular component organization or biogenesis;cellular ketone metabolic process;cellular lipid catabolic process;cellular lipid metabolic process;cellular metabolic process;cellular process;fatty acid alpha-oxidation;fatty aci…	binding;carbon-carbon lyase activity;catalytic activity;cation binding;coenzyme binding;cofactor binding;identical protein binding;ion binding;lyase activity;magnesium ion binding;metal ion binding;protein binding;receptor binding;thiamine pyrophosphate binding;vitamin binding	cell part;cytoplasmic part;intracellular membrane-bounded organelle;intracellular organelle;intracellular part;membrane-bounded organelle;microbody;organelle;peroxisome	Peroxisome	19.8	19.8	19.8	63.66	0	20.29	129420000	28	0.564114	1.8763
G3X982	G3X982	Aldehyde oxidase 3	Aox3	sp|G3X982|AOXC_MOUSE Aldehyde oxidase 3 OS=Mus musculus OX=10090 GN=Aox3 PE=1 SV=1	3	3	3	0.113497	3.63189	78821.4	124830	140425	344295	152861	1257700			2 iron, 2 sulfur cluster binding;aldehyde oxidase activity;binding;catalytic activity;cation binding;coenzyme binding;cofactor binding;electron carrier activity;flavin adenine dinucleotide binding;ion binding;iron ion binding;iron-sulfur cluster binding;metal cluster binding;metal ion binding;molybdenum ion binding;NAD binding;nucleotide binding;oxidoreductase activity;oxidoreductase activity, ac…	cell part;cytoplasm;intracellular part		2.6	2.6	2.6	146.9	0	4.5386	4613000	4	0.667509	1.86072
P35980	P35980	60S ribosomal protein L18	Rpl18	sp|P35980|RL18_MOUSE 60S ribosomal protein L18 OS=Mus musculus OX=10090 GN=Rpl18 PE=1 SV=3	5	5	5	0.381175	3.62217	4352001	93622.4	4623001	3498701	3662602	6985599		biosynthetic process;cellular biosynthetic process;cellular macromolecule biosynthetic process;cellular macromolecule metabolic process;cellular metabolic process;cellular process;cellular protein metabolic process;macromolecule biosynthetic process;macromolecule metabolic process;metabolic process;primary metabolic process;protein metabolic process;translation	structural constituent of ribosome;structural molecule activity	adherens junction;anchoring junction;cell junction;cell part;cell-substrate adherens junction;cell-substrate junction;cytoplasm;cytosolic large ribosomal subunit;focal adhesion;intracellular membrane-bounded organelle;intracellular non-membrane-bounded organelle;intracellular organelle;intracellular organelle part;intracellular part;large ribosomal subunit;macromolecular complex;membrane;membrane…	Ribosome	29.8	29.8	29.8	21.644	0	8.5468	57756000	17	0.823245	1.85686
P97450	P97450	ATP synthase-coupling factor 6, mitochondrial	Atp5j	sp|P97450|ATP5J_MOUSE ATP synthase-coupling factor 6, mitochondrial OS=Mus musculus OX=10090 GN=Atp5j PE=1 SV=1	3	3	3	0.244781	3.4043	258583	82837.9	36491.9	1265000	157895	154401		anatomical structure development;ATP biosynthetic process;ATP metabolic process;ATP synthesis coupled proton transport;biosynthetic process;cation transport;cellular biosynthetic process;cellular metabolic process;cellular nitrogen compound biosynthetic process;cellular nitrogen compound metabolic process;cellular process;developmental process;energy coupled proton transport, down electrochemical…	ATPase activity;catalytic activity;cation transmembrane transporter activity;hydrogen ion transmembrane transporter activity;hydrolase activity;hydrolase activity, acting on acid anhydrides;hydrolase activity, acting on acid anhydrides, in phosphorus-containing anhydrides;inorganic cation transmembrane transporter activity;ion transmembrane transporter activity;monovalent inorganic cation transme…	cell part;cytoplasmic part;intracellular membrane-bounded organelle;intracellular organelle;intracellular organelle part;intracellular part;macromolecular complex;membrane;membrane part;membrane-bounded organelle;mitochondrial inner membrane;mitochondrial membrane;mitochondrial membrane part;mitochondrial part;mitochondrial proton-transporting ATP synthase complex;mitochondrial proton-transportin…	Alzheimer's disease;Huntington's disease;Oxidative phosphorylation;Parkinson's disease	35.2	35.2	35.2	12.496	0	5.9056	29032000	7	0.716062	1.76736
P47955	P47955	60S acidic ribosomal protein P1	Rplp1	sp|P47955|RLA1_MOUSE 60S acidic ribosomal protein P1 OS=Mus musculus OX=10090 GN=Rplp1 PE=1 SV=1	1	1	1	0.205337	3.30019	1664699	134157	1148000	1954400	2515000	1874799		biosynthetic process;cellular biosynthetic process;cellular macromolecule biosynthetic process;cellular macromolecule metabolic process;cellular metabolic process;cellular process;macromolecule biosynthetic process;macromolecule metabolic process;metabolic process;translational elongation	structural constituent of ribosome;structural molecule activity	cell part;cytoplasmic part;intracellular non-membrane-bounded organelle;intracellular organelle;intracellular part;macromolecular complex;non-membrane-bounded organelle;organelle;ribonucleoprotein complex;ribosome	Ribosome	14	14	14	11.475	0	5.3224	20601000	9	0.672107	1.72255
P24369	P24369	Peptidyl-prolyl cis-trans isomerase B	Ppib	sp|P24369|PPIB_MOUSE Peptidyl-prolyl cis-trans isomerase B OS=Mus musculus OX=10090 GN=Ppib PE=1 SV=2	4	4	4	0.426883	3.2717	203696	78132.5	60651.6	180928	49014	3811998		anatomical structure development;biological regulation;bone development;cellular macromolecule metabolic process;cellular metabolic process;cellular process;cellular protein metabolic process;chaperone-mediated protein folding;developmental process;macromolecule metabolic process;macromolecule modification;metabolic process;peptidyl-amino acid modification;peptidyl-proline modification;positive r…	binding;catalytic activity;cis-trans isomerase activity;enzyme binding;isomerase activity;peptide binding;peptidyl-prolyl cis-trans isomerase activity;protein binding;protein complex binding;RNA polymerase binding	adherens junction;anchoring junction;cell junction;cell part;cell-substrate adherens junction;cell-substrate junction;cytoplasmic membrane-bounded vesicle;cytoplasmic part;cytoplasmic vesicle;endoplasmic reticulum;endoplasmic reticulum chaperone complex;endoplasmic reticulum lumen;endoplasmic reticulum part;extracellular membrane-bounded organelle;extracellular organelle;extracellular region part…		22.2	22.2	22.2	23.713	0	5.7428	16845000	8	0.84263	1.71004
P52840	P52840	Sulfotransferase 1A1	Sult1a1	sp|P52840|ST1A1_MOUSE Sulfotransferase 1A1 OS=Mus musculus OX=10090 GN=Sult1a1 PE=1 SV=1	4	4	4	0.381489	3.26368	1098100	1451801	34572.9	1217899	1115300	1410600		lipid metabolic process;metabolic process;primary metabolic process;steroid metabolic process	aryl sulfotransferase activity;binding;catalytic activity;nucleotide binding;sulfotransferase activity;transferase activity;transferase activity, transferring sulfur-containing groups	cell part;cytoplasm;intracellular part		21.6	21.6	21.6	33.974	0	12.965	31271000	12	0.819452	1.7065
Q9CZM2	Q9CZM2	60S ribosomal protein L15	Rpl15	sp|Q9CZM2|RL15_MOUSE 60S ribosomal protein L15 OS=Mus musculus OX=10090 GN=Rpl15 PE=2 SV=4	2	2	2	0.362069	3.21164	1726300	54586.3	1210200	1198400	1130400	2788700		biosynthetic process;cellular biosynthetic process;cellular macromolecule biosynthetic process;cellular macromolecule metabolic process;cellular metabolic process;cellular process;cellular protein metabolic process;macromolecule biosynthetic process;macromolecule metabolic process;metabolic process;primary metabolic process;protein metabolic process;translation	structural constituent of ribosome;structural molecule activity	cell part;cytosolic large ribosomal subunit;extracellular membrane-bounded organelle;extracellular organelle;extracellular region part;extracellular vesicular exosome;intracellular membrane-bounded organelle;intracellular organelle;intracellular organelle part;intracellular part;large ribosomal subunit;macromolecular complex;membrane-bounded organelle;membrane-bounded vesicle;nucleus;organelle;or…	Ribosome	11.3	11.3	11.3	24.146	0	3.2807	19617000	4	0.804426	1.68331
Q8K2B3	Q8K2B3	Succinate dehydrogenase [ubiquinone] flavoprotein subunit, mitochondrial	Sdha	sp|Q8K2B3|SDHA_MOUSE Succinate dehydrogenase [ubiquinone] flavoprotein subunit, mitochondrial OS=Mus musculus OX=10090 GN=Sdha PE=1 SV=1	2	2	2	0.110099	3.17352	65074.3	57008.2	80910.3	136232	109992	640230		acetyl-CoA catabolic process;acetyl-CoA metabolic process;anatomical structure development;carboxylic acid metabolic process;catabolic process;cellular catabolic process;cellular ketone metabolic process;cellular metabolic process;cellular process;coenzyme catabolic process;coenzyme metabolic process;cofactor catabolic process;cofactor metabolic process;developmental process;dicarboxylic acid met…	binding;catalytic activity;coenzyme binding;cofactor binding;flavin adenine dinucleotide binding;oxidoreductase activity;oxidoreductase activity, acting on the CH-CH group of donors;oxidoreductase activity, acting on the CH-CH group of donors, quinone or related compound as acceptor;succinate dehydrogenase (ubiquinone) activity;succinate dehydrogenase activity	cell part;cytoplasmic part;fumarate reductase complex;intracellular membrane-bounded organelle;intracellular organelle;intracellular organelle part;intracellular part;macromolecular complex;membrane;membrane part;membrane-bounded organelle;mitochondrial inner membrane;mitochondrial membrane;mitochondrial membrane part;mitochondrial part;mitochondrial respiratory chain complex II;mitochondrion;mye…	Alzheimer's disease;Citrate cycle (TCA cycle);Huntington's disease;Oxidative phosphorylation;Parkinson's disease	3.6	3.6	3.6	72.585	0	3.4918	3841800	4	0.666691	1.66609
P19157;P46425	P19157;P46425	Glutathione S-transferase P 1;Glutathione S-transferase P 2	Gstp1;Gstp2	sp|P19157|GSTP1_MOUSE Glutathione S-transferase P 1 OS=Mus musculus OX=10090 GN=Gstp1 PE=1 SV=2;sp|P46425|GSTP2_MOUSE Glutathione S-transferase P 2 OS=Mus musculus OX=10090 GN=Gstp2 PE=1 SV=2	22	22	22	0.120658	3.17088	4709401000	1188900000	8201209000	10478000000	14423020000	9687089000		amine metabolic process;anatomical structure development;anatomical structure morphogenesis;biological regulation;carboxylic acid metabolic process;cell communication;cell development;cell proliferation;cellular amine metabolic process;cellular amino acid metabolic process;cellular developmental process;cellular ketone metabolic process;cellular metabolic process;cellular modified amino acid meta…	binding;catalytic activity;dinitrosyl-iron complex binding;drug binding;enzyme binding;enzyme regulator activity;glutathione transferase activity;JUN kinase binding;kinase binding;kinase regulator activity;protein binding;protein kinase binding;S-nitrosoglutathione binding;transferase activity;transferase activity, transferring alkyl or aryl (other than methyl) groups	cell part;cytoplasm;cytoplasmic part;cytosol;extracellular membrane-bounded organelle;extracellular organelle;extracellular region part;extracellular space;extracellular vesicular exosome;intracellular;intracellular membrane-bounded organelle;intracellular organelle;intracellular part;macromolecular complex;membrane;membrane-bounded organelle;membrane-bounded vesicle;mitochondrion;nucleus;organel…	Drug metabolism - cytochrome P450;Glutathione metabolism;Metabolism of xenobiotics by cytochrome P450	74.8	74.8	74.8	23.609	0	323.31	111960000000	652	0.645908	1.66488
P68368	P68368	Tubulin alpha-4A chain	Tuba4a	sp|P68368|TBA4A_MOUSE Tubulin alpha-4A chain OS=Mus musculus OX=10090 GN=Tuba4a PE=1 SV=1	10	2	2	0.180277	3.16714	1026600	113344	566030	1028600	931161	2184599		cellular component assembly;cellular component assembly at cellular level;cellular component organization;cellular component organization at cellular level;cellular component organization or biogenesis;cellular component organization or biogenesis at cellular level;cellular macromolecular complex assembly;cellular macromolecular complex subunit organization;cellular process;cellular protein compl…	binding;catalytic activity;GTP binding;GTPase activity;guanyl nucleotide binding;guanyl ribonucleotide binding;hydrolase activity;hydrolase activity, acting on acid anhydrides;hydrolase activity, acting on acid anhydrides, in phosphorus-containing anhydrides;nucleoside-triphosphatase activity;nucleotide binding;purine nucleotide binding;purine ribonucleoside triphosphate binding;purine ribonucleo…	cell part;cytoplasm;cytoskeletal part;extracellular membrane-bounded organelle;extracellular organelle;extracellular region part;extracellular vesicular exosome;intracellular organelle part;intracellular part;macromolecular complex;membrane-bounded organelle;membrane-bounded vesicle;microtubule;organelle;organelle part;protein complex;vesicle	Gap junction;Pathogenic Escherichia coli infection;Phagosome	32.1	5.6	5.6	49.924	0	3.5541	23604000	15	0.688917	1.66318
Q8BK06	Q8BK06	F-box only protein 9	Fbxo9	sp|Q8BK06|FBX9_MOUSE F-box only protein 9 OS=Mus musculus OX=10090 GN=Fbxo9 PE=1 SV=1	1	1	1	0.215749	3.14497	3249002	3174800	5182497	25095000	25747980	2573499		biological regulation;catabolic process;cell differentiation;cellular catabolic process;cellular developmental process;cellular macromolecule catabolic process;cellular macromolecule metabolic process;cellular metabolic process;cellular process;cellular protein metabolic process;defense response;developmental process;fat cell differentiation;immune response;immune system process;innate immune res…		cell part;cullin-RING ubiquitin ligase complex;cytoplasm;intracellular part;macromolecular complex;protein complex;SCF ubiquitin ligase complex;ubiquitin ligase complex		3.2	3.2	3.2	50.759	0.0041841	1.9908	223670000	7	0.693391	1.65305
Q8VC30	Q8VC30	Bifunctional ATP-dependent dihydroxyacetone kinase/FAD-AMP lyase (cyclizing);ATP-dependent dihydroxyacetone kinase;FAD-AMP lyase (cyclizing)	Dak	sp|Q8VC30|TKFC_MOUSE Triokinase/FMN cyclase OS=Mus musculus OX=10090 GN=Tkfc PE=1 SV=1	4	4	4	0.321286	3.11921	106547	2882100	1355299	1857001	2902799	2343099		alcohol metabolic process;alditol metabolic process;biological regulation;carbohydrate metabolic process;carbohydrate phosphorylation;cellular carbohydrate metabolic process;cellular metabolic process;cellular process;glycerol metabolic process;metabolic process;phosphate-containing compound metabolic process;phosphorus metabolic process;phosphorylation;polyol metabolic process;primary metabolic …	adenyl nucleotide binding;adenyl ribonucleotide binding;ATP binding;binding;catalytic activity;cation binding;cyclase activity;FAD-AMP lyase (cyclizing) activity;glycerone kinase activity;ion binding;kinase activity;lyase activity;metal ion binding;nucleotide binding;phosphorus-oxygen lyase activity;phosphotransferase activity, alcohol group as acceptor;purine nucleotide binding;purine ribonucleo…	cell part;extracellular membrane-bounded organelle;extracellular organelle;extracellular region part;extracellular vesicular exosome;intracellular membrane-bounded organelle;intracellular organelle;intracellular part;membrane-bounded organelle;membrane-bounded vesicle;nucleus;organelle;vesicle	Glycerolipid metabolism;Methane metabolism;RIG-I-like receptor signaling pathway	8.7	8.7	8.7	59.69	0	10.613	34374000	9	0.769796	1.64118
Q8CHT0	Q8CHT0	Delta-1-pyrroline-5-carboxylate dehydrogenase, mitochondrial	Aldh4a1	sp|Q8CHT0|AL4A1_MOUSE Delta-1-pyrroline-5-carboxylate dehydrogenase, mitochondrial OS=Mus musculus OX=10090 GN=Aldh4a1 PE=1 SV=3	6	6	6	0.412532	3.10734	5001003	100545	2358399	2440902	2305201	6323304		amine biosynthetic process;amine catabolic process;amine metabolic process;biosynthetic process;carboxylic acid biosynthetic process;carboxylic acid catabolic process;carboxylic acid metabolic process;catabolic process;cellular amine metabolic process;cellular amino acid biosynthetic process;cellular amino acid catabolic process;cellular amino acid metabolic process;cellular biosynthetic process;…	1-pyrroline-5-carboxylate dehydrogenase activity;aldehyde dehydrogenase (NAD) activity;binding;catalytic activity;identical protein binding;oxidoreductase activity;oxidoreductase activity, acting on the aldehyde or oxo group of donors;oxidoreductase activity, acting on the aldehyde or oxo group of donors, NAD or NADP as acceptor;oxidoreductase activity, acting on the CH-NH group of donors;oxidore…	cell part;cytoplasmic part;intracellular membrane-bounded organelle;intracellular organelle;intracellular organelle lumen;intracellular organelle part;intracellular part;membrane-bounded organelle;membrane-enclosed lumen;mitochondrial matrix;mitochondrial part;mitochondrion;organelle;organelle lumen;organelle part	Alanine, aspartate and glutamate metabolism;Arginine and proline metabolism	13.5	13.5	13.5	61.84	0	10.168	55950000	16	0.850286	1.63568
Q9DCN1	Q9DCN1	Peroxisomal NADH pyrophosphatase NUDT12	Nudt12	sp|Q9DCN1|NUD12_MOUSE Peroxisomal NADH pyrophosphatase NUDT12 OS=Mus musculus OX=10090 GN=Nudt12 PE=1 SV=1	8	8	8	0.507912	3.08535	11523000	135038	15750990	12127000	9948003	5966997		catabolic process;cellular catabolic process;cellular metabolic process;cellular nitrogen compound catabolic process;cellular nitrogen compound metabolic process;cellular process;coenzyme catabolic process;coenzyme metabolic process;cofactor catabolic process;cofactor metabolic process;heterocycle catabolic process;heterocycle metabolic process;metabolic process;NAD catabolic process;NAD metaboli…	binding;catalytic activity;cation binding;hydrolase activity;hydrolase activity, acting on acid anhydrides;hydrolase activity, acting on acid anhydrides, in phosphorus-containing anhydrides;ion binding;metal ion binding;NAD+ diphosphatase activity;NADH pyrophosphatase activity;nucleotide diphosphatase activity;pyrophosphatase activity	cell part;cytoplasm;cytoplasmic part;intracellular membrane-bounded organelle;intracellular organelle;intracellular part;membrane-bounded organelle;microbody;nucleus;organelle;peroxisome	Nicotinate and nicotinamide metabolism;Peroxisome	21.4	21.4	21.4	51.51	0	16.213	251820000	19	0.873359	1.62544
P17563;Q63836	P17563;Q63836	Selenium-binding protein 1;Selenium-binding protein 2	Selenbp1;Selenbp2	sp|P17563|SBP1_MOUSE Selenium-binding protein 1 OS=Mus musculus OX=10090 GN=Selenbp1 PE=1 SV=2;sp|Q63836|SBP2_MOUSE Selenium-binding protein 2 OS=Mus musculus OX=10090 GN=Selenbp2 PE=1 SV=2	12	12	12	0.00909827	3.07139	5453698	2830098	5955703	13052000	14692000	13889010		brown fat cell differentiation;cell differentiation;cellular developmental process;cellular process;developmental process;establishment of localization;establishment of protein localization;fat cell differentiation;protein transport;transport	binding;selenium binding	cell part;cytoplasmic part;cytosol;extracellular membrane-bounded organelle;extracellular organelle;extracellular region part;extracellular space;extracellular vesicular exosome;intracellular non-membrane-bounded organelle;intracellular organelle;intracellular organelle part;intracellular part;membrane;membrane-bounded organelle;membrane-bounded vesicle;non-membrane-bounded organelle;nuclear part…		32	32	32	52.513	0	30.532	152610000	53	0.4348	1.61889
Q91X77;Q6XVG2;P56654	Q91X77;Q6XVG2;P56654	Cytochrome P450 2C50;Cytochrome P450 2C54;Cytochrome P450 2C37	Cyp2c50;Cyp2c54;Cyp2c37	sp|Q91X77|CY250_MOUSE Cytochrome P450 2C50 OS=Mus musculus OX=10090 GN=Cyp2c50 PE=1 SV=2;sp|Q6XVG2|CP254_MOUSE Cytochrome P450 2C54 OS=Mus musculus OX=10090 GN=Cyp2c54 PE=1 SV=1;sp|P56654|CP237_MOUSE Cytochrome P450 2C37 OS=Mus musculus OX=10090 GN=Cyp2c37	6	4	4	0.353446	3.06347	123227	118011	242362	99216.8	301907	3382801		arachidonic acid metabolic process;carboxylic acid metabolic process;catabolic process;cellular catabolic process;cellular ketone metabolic process;cellular lipid metabolic process;cellular metabolic process;cellular process;drug catabolic process;drug metabolic process;epoxygenase P450 pathway;exogenous drug catabolic process;fatty acid metabolic process;icosanoid metabolic process;linoleic acid…	arachidonic acid epoxygenase activity;arachidonic acid monooxygenase activity;aromatase activity;binding;catalytic activity;cation binding;heme binding;ion binding;iron ion binding;linoleic acid epoxygenase activity;metal ion binding;monooxygenase activity;oxidoreductase activity;oxidoreductase activity, acting on paired donors, with incorporation or reduction of molecular oxygen;oxidoreductase a…	cell part;cytoplasm;cytoplasmic part;endoplasmic reticulum membrane;endoplasmic reticulum part;intracellular membrane-bounded organelle;intracellular organelle;intracellular organelle part;intracellular part;membrane;membrane part;membrane-bounded organelle;organelle;organelle membrane;organelle part	Arachidonic acid metabolism;Drug metabolism - cytochrome P450;Linoleic acid metabolism;Metabolism of xenobiotics by cytochrome P450;Retinol metabolism	13.3	9.8	9.8	55.764	0	7.9356	34646000	11	0.792674	1.61517
Q99JY0	Q99JY0	Trifunctional enzyme subunit beta, mitochondrial;3-ketoacyl-CoA thiolase	Hadhb	sp|Q99JY0|ECHB_MOUSE Trifunctional enzyme subunit beta, mitochondrial OS=Mus musculus OX=10090 GN=Hadhb PE=1 SV=1	9	9	9	0.461877	2.98327	2942399	141613	4712703	919910	4231202	13395010		carboxylic acid catabolic process;carboxylic acid metabolic process;catabolic process;cellular catabolic process;cellular ketone metabolic process;cellular lipid catabolic process;cellular lipid metabolic process;cellular metabolic process;cellular process;fatty acid beta-oxidation;fatty acid catabolic process;fatty acid metabolic process;fatty acid oxidation;lipid catabolic process;lipid metabol…	acetyl-CoA C-acyltransferase activity;binding;C-acyltransferase activity;carbon-oxygen lyase activity;carboxylic acid binding;catalytic activity;coenzyme binding;cofactor binding;enoyl-CoA hydratase activity;fatty acid binding;fatty-acyl-CoA binding;hydro-lyase activity;lipid binding;long-chain-3-hydroxyacyl-CoA dehydrogenase activity;long-chain-enoyl-CoA hydratase activity;lyase activity;monocar…	cell part;cytoplasmic part;endoplasmic reticulum;extracellular membrane-bounded organelle;extracellular organelle;extracellular region part;extracellular vesicular exosome;fatty acid beta-oxidation multienzyme complex;intracellular membrane-bounded organelle;intracellular non-membrane-bounded organelle;intracellular organelle;intracellular organelle part;intracellular part;macromolecular complex;…	Benzoate degradation;Fatty acid elongation in mitochondria;Fatty acid metabolism;Valine, leucine and isoleucine degradation	21.5	21.5	21.5	51.386	0	14.607	93849000	23	0.862111	1.57689
Q9DB77	Q9DB77	Cytochrome b-c1 complex subunit 2, mitochondrial	Uqcrc2	sp|Q9DB77|QCR2_MOUSE Cytochrome b-c1 complex subunit 2, mitochondrial OS=Mus musculus OX=10090 GN=Uqcrc2 PE=1 SV=1	3	3	3	0.332104	2.9432	112607	61947.7	79147.2	180824	53574.9	1453001		metabolic process;oxidation-reduction process	binding;catalytic activity;cation binding;endopeptidase activity;hydrolase activity;ion binding;metal ion binding;metalloendopeptidase activity;metallopeptidase activity;peptidase activity;peptidase activity, acting on L-amino acid peptides	cell part;cytoplasmic part;extracellular membrane-bounded organelle;extracellular organelle;extracellular region part;extracellular vesicular exosome;intracellular membrane-bounded organelle;intracellular organelle;intracellular organelle part;intracellular part;macromolecular complex;membrane;membrane part;membrane-bounded organelle;membrane-bounded vesicle;mitochondrial inner membrane;mitochond…	Alzheimer's disease;Cardiac muscle contraction;Huntington's disease;Oxidative phosphorylation;Parkinson's disease	9.7	9.7	9.7	48.234	0	7.1341	16736000	9	0.774953	1.55738
P62862	P62862	40S ribosomal protein S30	Fau	sp|P62862|RS30_MOUSE 40S ribosomal protein S30 OS=Mus musculus OX=10090 GN=Fau PE=1 SV=1	1	1	1	0.254114	2.91529	661050	51428.1	440060	676750	585710	935150		biosynthetic process;cellular biosynthetic process;cellular macromolecule biosynthetic process;cellular macromolecule metabolic process;cellular metabolic process;cellular process;cellular protein metabolic process;macromolecule biosynthetic process;macromolecule metabolic process;metabolic process;primary metabolic process;protein metabolic process;translation	structural constituent of ribosome;structural molecule activity	cell part;cytoplasmic part;intracellular non-membrane-bounded organelle;intracellular organelle;intracellular part;macromolecular complex;non-membrane-bounded organelle;organelle;ribonucleoprotein complex;ribosome		16.9	16.9	16.9	6.6478	0.0061728	1.9407	12734000	1	0.709676	1.54364
Q8CG76	Q8CG76	Aflatoxin B1 aldehyde reductase member 2	Akr7a2	sp|Q8CG76|ARK72_MOUSE Aflatoxin B1 aldehyde reductase member 2 OS=Mus musculus OX=10090 GN=Akr7a2 PE=1 SV=3	3	3	3	0.193074	2.89006	1166800	142702	901980	1160500	1957700	1595701			alcohol dehydrogenase (NADP+) activity;alditol:NADP+ 1-oxidoreductase activity;aldo-keto reductase (NADP) activity;catalytic activity;epoxide hydrolase activity;ether hydrolase activity;hydrolase activity;hydrolase activity, acting on ether bonds;oxidoreductase activity;oxidoreductase activity, acting on CH-OH group of donors;oxidoreductase activity, acting on the CH-OH group of donors, NAD or NA…	cell part;cytoplasmic part;extracellular membrane-bounded organelle;extracellular organelle;extracellular region part;extracellular vesicular exosome;Golgi apparatus;intracellular membrane-bounded organelle;intracellular organelle;intracellular part;membrane-bounded organelle;membrane-bounded vesicle;mitochondrion;organelle;vesicle		10.4	10.4	10.4	40.612	0	5.1403	19024000	8	0.697137	1.5311
O35490	O35490	Betaine--homocysteine S-methyltransferase 1	Bhmt	sp|O35490|BHMT1_MOUSE Betaine--homocysteine S-methyltransferase 1 OS=Mus musculus OX=10090 GN=Bhmt PE=1 SV=1	15	15	12	0.0204504	2.88449	39285020	15841000	28006010	60985030	79992040	85743000		amine biosynthetic process;amine metabolic process;aspartate family amino acid biosynthetic process;aspartate family amino acid metabolic process;betaine catabolic process;betaine metabolic process;biosynthetic process;carboxylic acid biosynthetic process;carboxylic acid metabolic process;catabolic process;cellular amine metabolic process;cellular amino acid biosynthetic process;cellular amino ac…	betaine-homocysteine S-methyltransferase activity;binding;catalytic activity;cation binding;homocysteine S-methyltransferase activity;ion binding;metal ion binding;methyltransferase activity;S-adenosylmethionine-dependent methyltransferase activity;S-methyltransferase activity;transferase activity;transferase activity, transferring one-carbon groups;transition metal ion binding;zinc ion binding	cell part;cytoplasm;intracellular part	Cysteine and methionine metabolism;Glycine, serine and threonine metabolism	58	58	49.9	45.02	0	290.12	802690000	72	0.4752	1.52832	No	cytosolic
P24270	P24270	Catalase	Cat	sp|P24270|CATA_MOUSE Catalase OS=Mus musculus OX=10090 GN=Cat PE=1 SV=4	20	20	20	0.24188	2.87014	37162020	3699300	28691010	31964980	40603980	71851010		acylglycerol metabolic process;aerobic respiration;aging;alcohol metabolic process;anatomical structure development;biological regulation;catabolic process;cell differentiation;cellular catabolic process;cellular component assembly;cellular component organization;cellular component organization or biogenesis;cellular developmental process;cellular lipid metabolic process;cellular metabolic proces…	aminoacylase activity;antioxidant activity;binding;catalase activity;catalytic activity;cation binding;coenzyme binding;cofactor binding;enzyme binding;heme binding;hydrolase activity;hydrolase activity, acting on carbon-nitrogen (but not peptide) bonds;hydrolase activity, acting on carbon-nitrogen (but not peptide) bonds, in linear amides;identical protein binding;ion binding;iron ion binding;me…	adherens junction;anchoring junction;cell junction;cell part;cell-substrate adherens junction;cell-substrate junction;cytoplasmic part;cytosol;endoplasmic reticulum;extracellular membrane-bounded organelle;extracellular organelle;extracellular region part;extracellular vesicular exosome;focal adhesion;Golgi apparatus;intracellular membrane-bounded organelle;intracellular organelle;intracellular o…	Amyotrophic lateral sclerosis (ALS);Methane metabolism;Peroxisome;Tryptophan metabolism	53.7	53.7	53.7	59.795	0	78.429	616750000	130	0.715469	1.52112
Q64442	Q64442	Sorbitol dehydrogenase	Sord	sp|Q64442|DHSO_MOUSE Sorbitol dehydrogenase OS=Mus musculus OX=10090 GN=Sord PE=1 SV=3	4	4	4	0.367469	2.87002	560760	135416	68856.7	282660	169722	2576600		alcohol biosynthetic process;alcohol catabolic process;alcohol metabolic process;alditol catabolic process;alditol metabolic process;biosynthetic process;carbohydrate biosynthetic process;carbohydrate catabolic process;carbohydrate metabolic process;catabolic process;cell motility;cellular biosynthetic process;cellular carbohydrate biosynthetic process;cellular carbohydrate catabolic process;cell…	binding;catalytic activity;cation binding;coenzyme binding;cofactor binding;ion binding;L-iditol 2-dehydrogenase activity;metal ion binding;NAD binding;nucleotide binding;oxidoreductase activity;oxidoreductase activity, acting on CH-OH group of donors;oxidoreductase activity, acting on the CH-OH group of donors, NAD or NADP as acceptor;transition metal ion binding;zinc ion binding	cell part;cell projection;cilium;cytoplasmic part;extracellular membrane-bounded organelle;extracellular organelle;extracellular region part;extracellular vesicular exosome;intracellular membrane-bounded organelle;intracellular organelle;intracellular organelle part;intracellular part;membrane;membrane-bounded organelle;membrane-bounded vesicle;mitochondrial membrane;mitochondrial part;mitochondr…	Fructose and mannose metabolism	14.3	14.3	14.3	38.249	0	8.0277	28523000	13	0.797451	1.52106
P62264	P62264	40S ribosomal protein S14	Rps14	sp|P62264|RS14_MOUSE 40S ribosomal protein S14 OS=Mus musculus OX=10090 GN=Rps14 PE=1 SV=3	3	3	3	0.412885	2.84076	3928601	123147	2847501	2652201	2113801	5633202		biological regulation;biosynthetic process;cell differentiation;cellular biosynthetic process;cellular component assembly;cellular component assembly at cellular level;cellular component organization;cellular component organization at cellular level;cellular component organization or biogenesis;cellular component organization or biogenesis at cellular level;cellular developmental process;cellular…	binding;mRNA 5'-UTR binding;mRNA binding;nucleic acid binding;RNA binding;structural constituent of ribosome;structural molecule activity;translation regulator activity	adherens junction;anchoring junction;cell junction;cell part;cell-substrate adherens junction;cell-substrate junction;cytoplasm;cytoplasmic part;cytosolic small ribosomal subunit;extracellular membrane-bounded organelle;extracellular organelle;extracellular region part;extracellular vesicular exosome;focal adhesion;intracellular membrane-bounded organelle;intracellular non-membrane-bounded organe…	Ribosome	29.8	29.8	29.8	16.273	0	6.3078	63318000	14	0.846616	1.50627
Q8VBT2	Q8VBT2	L-serine dehydratase/L-threonine deaminase	Sds	sp|Q8VBT2|SDHL_MOUSE L-serine dehydratase/L-threonine deaminase OS=Mus musculus OX=10090 GN=Sds PE=1 SV=3	1	1	1	0.459702	2.82646	1642701	34489.3	1398401	1618501	945770	1168700		alcohol biosynthetic process;alcohol metabolic process;amine catabolic process;amine metabolic process;aspartate family amino acid catabolic process;aspartate family amino acid metabolic process;biosynthetic process;carbohydrate biosynthetic process;carbohydrate metabolic process;carboxylic acid biosynthetic process;carboxylic acid catabolic process;carboxylic acid metabolic process;catabolic pro…	ammonia-lyase activity;binding;carbon-nitrogen lyase activity;catalytic activity;cofactor binding;identical protein binding;L-serine ammonia-lyase activity;L-threonine ammonia-lyase activity;lyase activity;protein binding;protein dimerization activity;protein homodimerization activity;pyridoxal phosphate binding;vitamin B6 binding;vitamin binding	cell part;cytoplasm;cytoplasmic part;intracellular membrane-bounded organelle;intracellular organelle;intracellular part;membrane-bounded organelle;mitochondrion;organelle	Cysteine and methionine metabolism;Glycine, serine and threonine metabolism	2.8	2.8	2.8	34.593	0.004158	1.9776	19895000	13	0.86606	1.49899
Q8VCW8	Q8VCW8	Acyl-CoA synthetase family member 2, mitochondrial	Acsf2	sp|Q8VCW8|ACSF2_MOUSE Acyl-CoA synthetase family member 2, mitochondrial OS=Mus musculus OX=10090 GN=Acsf2 PE=1 SV=1	17	17	17	0.354401	2.76829	34884010	2012899	33834000	28378010	30498000	58235010		carboxylic acid metabolic process;cellular ketone metabolic process;cellular lipid metabolic process;cellular metabolic process;cellular process;fatty acid metabolic process;lipid metabolic process;metabolic process;monocarboxylic acid metabolic process;organic acid metabolic process;oxoacid metabolic process;primary metabolic process;small molecule metabolic process	adenyl nucleotide binding;adenyl ribonucleotide binding;ATP binding;binding;catalytic activity;ligase activity;nucleotide binding;purine nucleotide binding;purine ribonucleoside triphosphate binding;purine ribonucleotide binding;ribonucleotide binding	cell part;cytoplasmic part;intracellular membrane-bounded organelle;intracellular organelle;intracellular part;membrane-bounded organelle;mitochondrion;organelle		40.7	40.7	40.7	67.95	0	109.84	537870000	126	0.787527	1.469
O09173	O09173	Homogentisate 1,2-dioxygenase	Hgd	sp|O09173|HGD_MOUSE Homogentisate 1,2-dioxygenase OS=Mus musculus OX=10090 GN=Hgd PE=1 SV=2	5	5	5	0.139511	2.76763	1790100	345995	905310	1515701	2009299	3903099		amine catabolic process;amine metabolic process;aromatic amino acid family catabolic process;aromatic amino acid family metabolic process;aromatic compound catabolic process;carboxylic acid catabolic process;carboxylic acid metabolic process;catabolic process;cellular amine metabolic process;cellular amino acid catabolic process;cellular amino acid metabolic process;cellular aromatic compound met…	binding;catalytic activity;cation binding;dioxygenase activity;homogentisate 1,2-dioxygenase activity;ion binding;metal ion binding;oxidoreductase activity;oxidoreductase activity, acting on single donors with incorporation of molecular oxygen;oxidoreductase activity, acting on single donors with incorporation of molecular oxygen, incorporation of two atoms of oxygen	extracellular membrane-bounded organelle;extracellular organelle;extracellular region part;extracellular vesicular exosome;membrane-bounded organelle;membrane-bounded vesicle;organelle;vesicle	Styrene degradation;Tyrosine metabolism	17.1	17.1	17.1	49.959	0	10.034	26570000	12	0.639241	1.46865
P56959	P56959	RNA-binding protein FUS	Fus	sp|P56959|FUS_MOUSE RNA-binding protein FUS OS=Mus musculus OX=10090 GN=Fus PE=1 SV=1	2	2	2	0.419836	2.76522	193023	169650	70905	78956.9	207330	2999001			binding;cation binding;DNA binding;ion binding;metal ion binding;nucleic acid binding;nucleotide binding;transition metal ion binding;zinc ion binding	cell part;cytoplasm;intracellular membrane-bounded organelle;intracellular organelle;intracellular organelle part;intracellular part;membrane-bounded organelle;nuclear part;nucleoplasm;nucleus;organelle;organelle part		4.4	4.4	4.4	52.673	0.002457	2.8678	5056000	3	0.834138	1.46739
P40936	P40936	Indolethylamine N-methyltransferase	Inmt	sp|P40936|INMT_MOUSE Indolethylamine N-methyltransferase OS=Mus musculus OX=10090 GN=Inmt PE=1 SV=1	4	4	4	0.354223	2.75777	131390	91756.8	139972	71735.6	254632	1937600		amine metabolic process;cellular metabolic process;cellular process;metabolic process;methylation;nitrogen compound metabolic process;one-carbon metabolic process;response to chemical stimulus;response to stimulus;response to toxin;small molecule metabolic process	amine N-methyltransferase activity;catalytic activity;methyltransferase activity;S-adenosylmethionine-dependent methyltransferase activity;S-methyltransferase activity;thioether S-methyltransferase activity;transferase activity;transferase activity, transferring one-carbon groups	cell part;cytoplasmic part;cytosol;intracellular part	Selenocompound metabolism;Tryptophan metabolism	22.3	22.3	22.3	29.459	0	7.4729	11953000	5	0.791157	1.4635
Q9CXW4	Q9CXW4	60S ribosomal protein L11	Rpl11	sp|Q9CXW4|RL11_MOUSE 60S ribosomal protein L11 OS=Mus musculus OX=10090 GN=Rpl11 PE=1 SV=4	3	3	3	0.418968	2.7465	3268000	106517	2671401	2010200	2625200	3650700		biosynthetic process;cellular biosynthetic process;cellular component biogenesis;cellular component biogenesis at cellular level;cellular component organization or biogenesis;cellular component organization or biogenesis at cellular level;cellular localization;cellular macromolecule biosynthetic process;cellular macromolecule localization;cellular macromolecule metabolic process;cellular metaboli…	binding;nucleic acid binding;RNA binding;rRNA binding;structural constituent of ribosome;structural molecule activity	cell part;cytoplasm;cytosolic large ribosomal subunit;extracellular membrane-bounded organelle;extracellular organelle;extracellular region part;extracellular vesicular exosome;intracellular non-membrane-bounded organelle;intracellular organelle;intracellular organelle part;intracellular part;large ribosomal subunit;macromolecular complex;membrane;membrane-bounded organelle;membrane-bounded vesic…	Ribosome	19.7	19.7	19.7	20.252	0	9.5827	40148000	15	0.840521	1.45759
Q64471	Q64471	Glutathione S-transferase theta-1	Gstt1	sp|Q64471|GSTT1_MOUSE Glutathione S-transferase theta-1 OS=Mus musculus OX=10090 GN=Gstt1 PE=1 SV=4	1	1	1	0.129939	2.73925	930670	199670	1012700	1569800	1702600	1447199		amine metabolic process;carboxylic acid metabolic process;cellular amine metabolic process;cellular amino acid metabolic process;cellular ketone metabolic process;cellular macromolecule metabolic process;cellular metabolic process;cellular modified amino acid metabolic process;cellular nitrogen compound metabolic process;cellular process;chlorinated hydrocarbon metabolic process;dichloromethane m…	alkylhalidase activity;antioxidant activity;catalytic activity;glutathione peroxidase activity;glutathione transferase activity;hydrolase activity;hydrolase activity, acting on acid halide bonds;hydrolase activity, acting on acid halide bonds, in C-halide compounds;oxidoreductase activity;oxidoreductase activity, acting on peroxide as acceptor;peroxidase activity;transferase activity;transferase …	cell part;cytoplasmic part;cytosol;intracellular membrane-bounded organelle;intracellular organelle;intracellular part;membrane-bounded organelle;nucleus;organelle	Drug metabolism - cytochrome P450;Glutathione metabolism;Metabolism of xenobiotics by cytochrome P450	4.6	4.6	4.6	27.374	0.0023148	2.5399	15565000	3	0.641722	1.45378
Q9DCX2	Q9DCX2	ATP synthase subunit d, mitochondrial	Atp5h	sp|Q9DCX2|ATP5H_MOUSE ATP synthase subunit d, mitochondrial OS=Mus musculus OX=10090 GN=Atp5h PE=1 SV=3	10	10	10	0.438921	2.7268	813330	1964999	77447.7	770530	645010	5049402		ATP biosynthetic process;ATP metabolic process;ATP synthesis coupled proton transport;biosynthetic process;cation transport;cellular biosynthetic process;cellular metabolic process;cellular nitrogen compound biosynthetic process;cellular nitrogen compound metabolic process;cellular process;energy coupled proton transport, down electrochemical gradient;establishment of localization;heterocycle bio…	cation transmembrane transporter activity;hydrogen ion transmembrane transporter activity;inorganic cation transmembrane transporter activity;ion transmembrane transporter activity;monovalent inorganic cation transmembrane transporter activity;substrate-specific transmembrane transporter activity;substrate-specific transporter activity;transmembrane transporter activity;transporter activity	cell part;cytoplasm;cytoplasmic part;extracellular membrane-bounded organelle;extracellular organelle;extracellular region part;extracellular vesicular exosome;intracellular membrane-bounded organelle;intracellular organelle;intracellular organelle part;intracellular part;macromolecular complex;membrane;membrane part;membrane-bounded organelle;membrane-bounded vesicle;mitochondrial inner membrane…	Alzheimer's disease;Huntington's disease;Oxidative phosphorylation;Parkinson's disease	65.8	65.8	65.8	18.749	0	44.851	176500000	27	0.848482	1.44721
Q9WUM5	Q9WUM5	Succinyl-CoA ligase [ADP/GDP-forming] subunit alpha, mitochondrial	Suclg1	sp|Q9WUM5|SUCA_MOUSE Succinate--CoA ligase [ADP/GDP-forming] subunit alpha, mitochondrial OS=Mus musculus OX=10090 GN=Suclg1 PE=1 SV=4	4	4	4	0.0674359	2.71783	5397198	2504200	4804101	9021504	7049998	20495000		acetyl-CoA catabolic process;acetyl-CoA metabolic process;carboxylic acid metabolic process;catabolic process;cellular catabolic process;cellular ketone metabolic process;cellular metabolic process;cellular process;coenzyme catabolic process;coenzyme metabolic process;cofactor catabolic process;cofactor metabolic process;dicarboxylic acid metabolic process;metabolic process;organic acid metabolic…	acid-thiol ligase activity;ATP citrate synthase activity;binding;catalytic activity;CoA-ligase activity;cofactor binding;GDP binding;GTP binding;guanyl nucleotide binding;guanyl ribonucleotide binding;ligase activity;ligase activity, forming carbon-sulfur bonds;nucleotide binding;purine nucleotide binding;purine ribonucleoside triphosphate binding;purine ribonucleotide binding;ribonucleotide bind…	cell part;cytoplasm;cytoplasmic part;extracellular membrane-bounded organelle;extracellular organelle;extracellular region part;extracellular vesicular exosome;intracellular membrane-bounded organelle;intracellular organelle;intracellular organelle part;intracellular part;macromolecular complex;membrane;membrane-bounded organelle;membrane-bounded vesicle;mitochondrial inner membrane;mitochondrial…	Citrate cycle (TCA cycle);Propanoate metabolism	17.1	17.1	17.1	36.154	0	9.3365	117220000	26	0.552	1.44245
Q8BP67	Q8BP67	60S ribosomal protein L24	Rpl24	sp|Q8BP67|RL24_MOUSE 60S ribosomal protein L24 OS=Mus musculus OX=10090 GN=Rpl24 PE=1 SV=2	2	2	2	0.254889	2.71277	863000	86917.6	110788	686980	379750	635930		anatomical structure development;axon guidance;biological regulation;biosynthetic process;cell cycle checkpoint;cell cycle process;cellular biosynthetic process;cellular component assembly;cellular component assembly at cellular level;cellular component organization;cellular component organization at cellular level;cellular component organization or biogenesis;cellular component organization or b…	structural constituent of ribosome;structural molecule activity	cell part;cytosolic large ribosomal subunit;extracellular membrane-bounded organelle;extracellular organelle;extracellular region part;extracellular vesicular exosome;intracellular organelle part;intracellular part;large ribosomal subunit;macromolecular complex;membrane;membrane-bounded organelle;membrane-bounded vesicle;organelle;organelle part;ribonucleoprotein complex;vesicle	Ribosome	13.4	13.4	13.4	17.779	0	4.1638	18823000	7	0.705635	1.43977
P30115	P30115	Glutathione S-transferase A3	Gsta3	sp|P30115|GSTA3_MOUSE Glutathione S-transferase A3 OS=Mus musculus OX=10090 GN=Gsta3 PE=1 SV=2	6	6	3	0.101329	2.64847	1720599	4440800	1755200	3333098	7136601	10474000		aflatoxin catabolic process;aflatoxin metabolic process;amine metabolic process;anatomical structure development;aromatic compound catabolic process;carboxylic acid metabolic process;catabolic process;cellular amine metabolic process;cellular amino acid metabolic process;cellular aromatic compound metabolic process;cellular catabolic process;cellular ketone metabolic process;cellular metabolic pr…	catalytic activity;glutathione transferase activity;transferase activity;transferase activity, transferring alkyl or aryl (other than methyl) groups	cell part;cytoplasm;extracellular membrane-bounded organelle;extracellular organelle;extracellular region part;extracellular vesicular exosome;intracellular part;membrane-bounded organelle;membrane-bounded vesicle;organelle;vesicle	Drug metabolism - cytochrome P450;Glutathione metabolism;Metabolism of xenobiotics by cytochrome P450	27.6	27.6	13.1	25.36	0	9.4509	109730000	17	0.65498	1.40516
Q8JZR0	Q8JZR0	Long-chain-fatty-acid--CoA ligase 5	Acsl5	sp|Q8JZR0|ACSL5_MOUSE Long-chain-fatty-acid--CoA ligase 5 OS=Mus musculus OX=10090 GN=Acsl5 PE=1 SV=1	4	4	4	0.369796	2.6462	122623	93623.3	90600.9	94035.2	112596	1820299		carboxylic acid metabolic process;cellular ketone metabolic process;cellular lipid metabolic process;cellular metabolic process;cellular process;fatty acid metabolic process;lipid metabolic process;long-chain fatty acid metabolic process;metabolic process;monocarboxylic acid metabolic process;organic acid metabolic process;oxoacid metabolic process;primary metabolic process;small molecule metabol…	adenyl nucleotide binding;adenyl ribonucleotide binding;ATP binding;binding;catalytic activity;fatty acid ligase activity;ligase activity;ligase activity, forming carbon-sulfur bonds;long-chain fatty acid-CoA ligase activity;nucleotide binding;purine nucleotide binding;purine ribonucleoside triphosphate binding;purine ribonucleotide binding;ribonucleotide binding	cell part;cytoplasmic part;endoplasmic reticulum;endoplasmic reticulum membrane;endoplasmic reticulum part;integral to membrane;intracellular membrane-bounded organelle;intracellular non-membrane-bounded organelle;intracellular organelle;intracellular organelle part;intracellular part;intrinsic to membrane;membrane;membrane part;membrane-bounded organelle;mitochondrial inner membrane;mitochondria…	Adipocytokine signaling pathway;Fatty acid metabolism;Peroxisome;PPAR signaling pathway	7.9	7.9	7.9	76.205	0	4.6339	19823000	5	0.800144	1.40392
Q91X83;Q3THS6	Q91X83	S-adenosylmethionine synthase isoform type-1	Mat1a	sp|Q91X83|METK1_MOUSE S-adenosylmethionine synthase isoform type-1 OS=Mus musculus OX=10090 GN=Mat1a PE=1 SV=1	9	9	9	0.0607879	2.62569	22335990	6221498	10594000	27746000	30046990	31965990		amine biosynthetic process;amine metabolic process;biosynthetic process;carboxylic acid biosynthetic process;carboxylic acid metabolic process;cellular amine metabolic process;cellular amino acid biosynthetic process;cellular amino acid metabolic process;cellular biosynthetic process;cellular ketone metabolic process;cellular metabolic process;cellular modified amino acid biosynthetic process;cel…	adenyl nucleotide binding;adenyl ribonucleotide binding;ATP binding;binding;catalytic activity;cation binding;ion binding;metal ion binding;methionine adenosyltransferase activity;nucleotide binding;purine nucleotide binding;purine ribonucleoside triphosphate binding;purine ribonucleotide binding;ribonucleotide binding;transferase activity;transferase activity, transferring alkyl or aryl (other t…	cell part;cytoplasmic part;cytosol;intracellular part;macromolecular complex;methionine adenosyltransferase complex;protein complex	Cysteine and methionine metabolism	34.6	34.6	34.6	43.508	0	26.574	382220000	50	0.577576	1.3927
P18760;P45591	P18760	Cofilin-1	Cfl1	sp|P18760|COF1_MOUSE Cofilin-1 OS=Mus musculus OX=10090 GN=Cfl1 PE=1 SV=3	4	4	4	0.297054	2.59772	1649399	145550	1260699	1162000	2363999	1931401		actin cytoskeleton organization;actin filament depolymerization;actin filament organization;actin filament-based process;actin polymerization or depolymerization;actomyosin structure organization;ameboidal cell migration;anatomical structure homeostasis;anatomical structure morphogenesis;biological regulation;cell cycle cytokinesis;cell cycle process;cell migration;cell motility;cell projection o…		actin cytoskeleton;adherens junction;anchoring junction;cell cortex part;cell junction;cell part;cell projection membrane;cell projection part;cell-cell junction;cell-substrate adherens junction;cell-substrate junction;contractile fiber part;cortical actin cytoskeleton;cortical cytoskeleton;cytoplasm;cytoplasmic part;cytoskeletal part;cytoskeleton;cytosol;extracellular membrane-bounded organelle;…	Axon guidance;Fc gamma R-mediated phagocytosis;Regulation of actin cytoskeleton	32.5	32.5	32.5	18.559	0	5.9276	23084000	6	0.754405	1.37724
Q9QXD1	Q9QXD1	Peroxisomal acyl-coenzyme A oxidase 2	Acox2	sp|Q9QXD1|ACOX2_MOUSE Peroxisomal acyl-coenzyme A oxidase 2 OS=Mus musculus OX=10090 GN=Acox2 PE=1 SV=2	2	2	2	0.156616	2.58317	124838	84297.3	142867	117254	310045	712850		carboxylic acid catabolic process;carboxylic acid metabolic process;catabolic process;cellular catabolic process;cellular ketone metabolic process;cellular lipid catabolic process;cellular lipid metabolic process;cellular metabolic process;cellular process;fatty acid beta-oxidation;fatty acid catabolic process;fatty acid metabolic process;fatty acid oxidation;lipid catabolic process;lipid metabol…	3alpha,7alpha,12alpha-trihydroxy-5beta-cholestanoyl-CoA 24-hydroxylase activity;acyl-CoA dehydrogenase activity;acyl-CoA oxidase activity;binding;catalytic activity;coenzyme binding;cofactor binding;flavin adenine dinucleotide binding;oxidoreductase activity;oxidoreductase activity, acting on CH or CH2 groups;oxidoreductase activity, acting on the CH-CH group of donors;oxidoreductase activity, ac…	cell part;cytoplasmic part;intracellular membrane-bounded organelle;intracellular organelle;intracellular part;membrane-bounded organelle;microbody;organelle;peroxisome	Peroxisome;PPAR signaling pathway;Primary bile acid biosynthesis	4.6	4.6	4.6	76.862	0	3.4621	3472500	3	0.648598	1.36914
Q99KI0	Q99KI0	Aconitate hydratase, mitochondrial	Aco2	sp|Q99KI0|ACON_MOUSE Aconitate hydratase, mitochondrial OS=Mus musculus OX=10090 GN=Aco2 PE=1 SV=1	2	2	2	0.133969	2.57876	98867.5	299082	132969	221646	369748	822740		acetyl-CoA catabolic process;acetyl-CoA metabolic process;carboxylic acid metabolic process;catabolic process;cellular catabolic process;cellular ketone metabolic process;cellular metabolic process;cellular process;citrate metabolic process;coenzyme catabolic process;coenzyme metabolic process;cofactor catabolic process;cofactor metabolic process;isocitrate metabolic process;metabolic process;org…	3 iron, 4 sulfur cluster binding;4 iron, 4 sulfur cluster binding;aconitate hydratase activity;binding;carbon-oxygen lyase activity;catalytic activity;cation binding;hydro-lyase activity;ion binding;iron ion binding;iron-sulfur cluster binding;lyase activity;metal cluster binding;metal ion binding;transition metal ion binding	cell part;cytoplasmic part;intracellular membrane-bounded organelle;intracellular organelle;intracellular part;membrane-bounded organelle;mitochondrion;myelin sheath;nucleus;organelle	Carbon fixation pathways in prokaryotes;Citrate cycle (TCA cycle);Glyoxylate and dicarboxylate metabolism	4	4	4	85.462	0.0024155	2.7723	5843500	2	0.647297	1.36668
P19253	P19253	60S ribosomal protein L13a	Rpl13a	sp|P19253|RL13A_MOUSE 60S ribosomal protein L13a OS=Mus musculus OX=10090 GN=Rpl13a PE=1 SV=4	2	2	2	0.441144	2.56206	318815	133088	59302.5	148644	113804	2501599		anatomical structure morphogenesis;biological regulation;biosynthetic process;cell chemotaxis;cell migration;cell motility;cellular biosynthetic process;cellular component movement;cellular macromolecule biosynthetic process;cellular macromolecule metabolic process;cellular metabolic process;cellular process;cellular protein metabolic process;cellular response to chemical stimulus;cellular respon…	binding;mRNA binding;nucleic acid binding;RNA binding;structural constituent of ribosome;structural molecule activity	adherens junction;anchoring junction;cell junction;cell part;cell-substrate adherens junction;cell-substrate junction;cytoplasm;cytosolic large ribosomal subunit;focal adhesion;intracellular membrane-bounded organelle;intracellular non-membrane-bounded organelle;intracellular organelle;intracellular organelle part;intracellular part;large ribosomal subunit;macromolecular complex;membrane;membrane…	Ribosome	10.8	10.8	10.8	23.464	0	4.4934	16258000	11	0.850169	1.35731
P53395	P53395	Lipoamide acyltransferase component of branched-chain alpha-keto acid dehydrogenase complex, mitochondrial	Dbt	sp|P53395|ODB2_MOUSE Lipoamide acyltransferase component of branched-chain alpha-keto acid dehydrogenase complex, mitochondrial OS=Mus musculus OX=10090 GN=Dbt PE=1 SV=2	4	4	4	0.523881	2.5147	5407104	97151.8	4110000	1988099	3612698	4780197			catalytic activity;dihydrolipoyllysine-residue (2-methylpropanoyl)transferase activity;transferase activity;transferase activity, transferring acyl groups;transferase activity, transferring acyl groups other than amino-acyl groups	cell part;cytoplasmic part;intracellular membrane-bounded organelle;intracellular non-membrane-bounded organelle;intracellular organelle;intracellular organelle part;intracellular part;membrane-bounded organelle;mitochondrial nucleoid;mitochondrial part;mitochondrion;non-membrane-bounded organelle;nucleoid;organelle;organelle part	Valine, leucine and isoleucine degradation	8.7	8.7	8.7	53.246	0	6.0927	53048000	9	0.8924	1.33039
Q62425	Q62425	Cytochrome c oxidase subunit NDUFA4	Ndufa4	sp|Q62425|NDUA4_MOUSE Cytochrome c oxidase subunit NDUFA4 OS=Mus musculus OX=10090 GN=Ndufa4 PE=1 SV=2	4	4	4	0.165764	2.49019	906730	291838	1558800	1211300	2457100	2140101			binding;catalytic activity;cation transmembrane transporter activity;cytochrome-c oxidase activity;heme-copper terminal oxidase activity;hydrogen ion transmembrane transporter activity;inorganic cation transmembrane transporter activity;ion transmembrane transporter activity;monovalent inorganic cation transmembrane transporter activity;oxidoreductase activity;oxidoreductase activity, acting on a…	cell part;cytoplasmic part;extracellular membrane-bounded organelle;extracellular organelle;extracellular region part;extracellular vesicular exosome;intracellular membrane-bounded organelle;intracellular organelle;intracellular organelle part;intracellular part;macromolecular complex;membrane;membrane part;membrane-bounded organelle;membrane-bounded vesicle;mitochondrial inner membrane;mitochond…	Alzheimer's disease;Huntington's disease;Oxidative phosphorylation;Parkinson's disease	46.3	46.3	46.3	9.3267	0	5.7627	64162000	15	0.658391	1.31626
O08709	O08709	Peroxiredoxin-6	Prdx6	sp|O08709|PRDX6_MOUSE Peroxiredoxin-6 OS=Mus musculus OX=10090 GN=Prdx6 PE=1 SV=3	9	9	9	0.0193165	2.48669	4965598	3192102	4588603	8241698	8808198	15406000		bleb assembly;catabolic process;cell projection assembly;cell projection organization;cellular catabolic process;cellular component assembly;cellular component assembly at cellular level;cellular component organization;cellular component organization at cellular level;cellular component organization or biogenesis;cellular component organization or biogenesis at cellular level;cellular lipid catab…	antioxidant activity;carboxylic ester hydrolase activity;catalytic activity;glutathione peroxidase activity;hydrolase activity;hydrolase activity, acting on ester bonds;lipase activity;oxidoreductase activity;oxidoreductase activity, acting on paired donors, with incorporation or reduction of molecular oxygen;oxidoreductase activity, acting on peroxide as acceptor;peroxidase activity;peroxiredoxi…	cell part;cytoplasm;cytoplasmic membrane-bounded vesicle;cytoplasmic part;cytoplasmic vesicle;cytosol;extracellular membrane-bounded organelle;extracellular organelle;extracellular region part;extracellular space;extracellular vesicular exosome;intracellular membrane-bounded organelle;intracellular organelle;intracellular part;lysosome;lytic vacuole;membrane;membrane-bounded organelle;membrane-bo…	Methane metabolism;Phenylalanine metabolism;Phenylpropanoid biosynthesis	52.7	52.7	52.7	24.87	0	23.525	108800000	36	0.482857	1.31423
Q9JLJ2	Q9JLJ2	4-trimethylaminobutyraldehyde dehydrogenase	Aldh9a1	sp|Q9JLJ2|AL9A1_MOUSE 4-trimethylaminobutyraldehyde dehydrogenase OS=Mus musculus OX=10090 GN=Aldh9a1 PE=1 SV=1	1	1	1	0.192122	2.48373	77666.9	551710	255468	471190	678560	524580		amine biosynthetic process;amine metabolic process;anatomical structure development;betaine biosynthetic process;betaine metabolic process;biological regulation;biosynthetic process;carboxylic acid biosynthetic process;carboxylic acid metabolic process;carnitine biosynthetic process;carnitine metabolic process;cellular aldehyde metabolic process;cellular amine metabolic process;cellular amino aci…	4-trimethylammoniobutyraldehyde dehydrogenase activity;aldehyde dehydrogenase (NAD) activity;amine binding;aminobutyraldehyde dehydrogenase activity;binding;catalytic activity;coenzyme binding;cofactor binding;NAD binding;nucleotide binding;oxidoreductase activity;oxidoreductase activity, acting on the aldehyde or oxo group of donors;oxidoreductase activity, acting on the aldehyde or oxo group of…	cell part;cytoplasmic part;cytosol;extracellular membrane-bounded organelle;extracellular organelle;extracellular region part;extracellular vesicular exosome;intracellular membrane-bounded organelle;intracellular organelle;intracellular part;membrane-bounded organelle;membrane-bounded vesicle;mitochondrion;organelle;vesicle	Arginine and proline metabolism;Ascorbate and aldarate metabolism;beta-Alanine metabolism;Fatty acid metabolism;Glycerolipid metabolism;Glycolysis / Gluconeogenesis;Histidine metabolism;Lysine degradation;Propanoate metabolism;Pyruvate metabolism;Tryptophan metabolism;Valine, leucine and isoleucine degradation	2.4	2.4	2.4	53.514	0.0022124	2.2481	5923700	3	0.700119	1.31251
Q60759	Q60759	Glutaryl-CoA dehydrogenase, mitochondrial	Gcdh	sp|Q60759|GCDH_MOUSE Glutaryl-CoA dehydrogenase, mitochondrial OS=Mus musculus OX=10090 GN=Gcdh PE=1 SV=2	2	2	2	0.267019	2.48036	921641	111580	615350	630500	927480	1651300		amine metabolic process;aromatic amino acid family metabolic process;carboxylic acid metabolic process;cellular amine metabolic process;cellular amino acid metabolic process;cellular aromatic compound metabolic process;cellular biogenic amine metabolic process;cellular ketone metabolic process;cellular metabolic process;cellular nitrogen compound metabolic process;cellular process;heterocycle met…	acyl-CoA dehydrogenase activity;binding;catalytic activity;coenzyme binding;cofactor binding;flavin adenine dinucleotide binding;glutaryl-CoA dehydrogenase activity;oxidoreductase activity;oxidoreductase activity, acting on the CH-CH group of donors	cell part;cytoplasmic part;intracellular membrane-bounded organelle;intracellular organelle;intracellular organelle lumen;intracellular organelle part;intracellular part;membrane;membrane-bounded organelle;membrane-enclosed lumen;mitochondrial inner membrane;mitochondrial matrix;mitochondrial membrane;mitochondrial part;mitochondrion;organelle;organelle inner membrane;organelle lumen;organelle me…	Benzoate degradation;Fatty acid metabolism;Lysine degradation;Tryptophan metabolism	6.4	6.4	6.4	48.605	0.0024096	2.7562	15162000	5	0.71365	1.31055
P62889	P62889	60S ribosomal protein L30	Rpl30	sp|P62889|RL30_MOUSE 60S ribosomal protein L30 OS=Mus musculus OX=10090 GN=Rpl30 PE=1 SV=2	2	2	2	0.202121	2.36218	1032600	268679	1505499	1697501	1252100	2590200		biosynthetic process;cellular biosynthetic process;cellular macromolecule biosynthetic process;cellular macromolecule metabolic process;cellular metabolic process;cellular process;cellular protein metabolic process;macromolecule biosynthetic process;macromolecule metabolic process;metabolic process;primary metabolic process;protein metabolic process;translation	structural constituent of ribosome;structural molecule activity	adherens junction;anchoring junction;cell junction;cell part;cell-substrate adherens junction;cell-substrate junction;cytoplasm;cytosolic large ribosomal subunit;extracellular membrane-bounded organelle;extracellular organelle;extracellular region part;extracellular vesicular exosome;focal adhesion;intracellular membrane-bounded organelle;intracellular organelle;intracellular organelle part;intra…	Ribosome	27	27	27	12.784	0	5.6463	21023000	9	0.682222	1.24012
Q8BFR5	Q8BFR5	Elongation factor Tu, mitochondrial	Tufm	sp|Q8BFR5|EFTU_MOUSE Elongation factor Tu, mitochondrial OS=Mus musculus OX=10090 GN=Tufm PE=1 SV=1	14	14	14	0.577239	2.34425	11108000	225102	19769990	9040297	8107002	8689400		biosynthetic process;cellular biosynthetic process;cellular macromolecule biosynthetic process;cellular macromolecule metabolic process;cellular metabolic process;cellular process;macromolecule biosynthetic process;macromolecule metabolic process;metabolic process;translational elongation	binding;catalytic activity;GTP binding;GTPase activity;guanyl nucleotide binding;guanyl ribonucleotide binding;hydrolase activity;hydrolase activity, acting on acid anhydrides;hydrolase activity, acting on acid anhydrides, in phosphorus-containing anhydrides;nucleic acid binding;nucleoside-triphosphatase activity;nucleotide binding;purine nucleotide binding;purine ribonucleoside triphosphate bind…	cell part;cytoplasmic part;extracellular membrane-bounded organelle;extracellular organelle;extracellular region part;extracellular vesicular exosome;intracellular membrane-bounded organelle;intracellular non-membrane-bounded organelle;intracellular organelle;intracellular organelle part;intracellular part;membrane;membrane-bounded organelle;membrane-bounded vesicle;mitochondrial inner membrane;m…	Plant-pathogen interaction	38.7	38.7	38.7	49.508	0	35.782	177930000	51	0.916417	1.22912
P99027	P99027	60S acidic ribosomal protein P2	Rplp2	sp|P99027|RLA2_MOUSE 60S acidic ribosomal protein P2 OS=Mus musculus OX=10090 GN=Rplp2 PE=1 SV=3	5	5	5	0.484535	2.33694	5965001	232451	6459400	3859800	4849300	6107096		biosynthetic process;cellular biosynthetic process;cellular macromolecule biosynthetic process;cellular macromolecule metabolic process;cellular metabolic process;cellular process;macromolecule biosynthetic process;macromolecule metabolic process;metabolic process;translational elongation	structural constituent of ribosome;structural molecule activity	adherens junction;anchoring junction;cell junction;cell part;cell-substrate adherens junction;cell-substrate junction;cytosolic large ribosomal subunit;extracellular membrane-bounded organelle;extracellular organelle;extracellular region part;extracellular vesicular exosome;focal adhesion;intracellular organelle part;intracellular part;large ribosomal subunit;macromolecular complex;membrane;membr…	Ribosome	69.6	69.6	69.6	11.651	0	11.233	88863000	16	0.860228	1.22462
P03930	P03930	ATP synthase protein 8	Mtatp8	sp|P03930|ATP8_MOUSE ATP synthase protein 8 OS=Mus musculus OX=10090 GN=Mtatp8 PE=1 SV=1	2	2	2	0.29945	2.31638	236828	116062	63800.7	174189	910350	137452		ATP biosynthetic process;ATP metabolic process;ATP synthesis coupled proton transport;biosynthetic process;cation transport;cellular biosynthetic process;cellular metabolic process;cellular nitrogen compound biosynthetic process;cellular nitrogen compound metabolic process;cellular process;energy coupled proton transport, down electrochemical gradient;establishment of localization;heterocycle bio…	cation transmembrane transporter activity;hydrogen ion transmembrane transporter activity;inorganic cation transmembrane transporter activity;ion transmembrane transporter activity;monovalent inorganic cation transmembrane transporter activity;substrate-specific transmembrane transporter activity;substrate-specific transporter activity;transmembrane transporter activity;transporter activity	cell part;cytoplasmic part;integral to membrane;intracellular membrane-bounded organelle;intracellular organelle;intracellular organelle part;intracellular part;intrinsic to membrane;macromolecular complex;membrane part;membrane-bounded organelle;mitochondrial membrane part;mitochondrial part;mitochondrial proton-transporting ATP synthase complex;mitochondrial proton-transporting ATP synthase com…	Alzheimer's disease;Huntington's disease;Oxidative phosphorylation;Parkinson's disease	34.3	34.3	34.3	7.7662	0	5.624	21067000	4	0.759506	1.21187
P49429	P49429	4-hydroxyphenylpyruvate dioxygenase	Hpd	sp|P49429|HPPD_MOUSE 4-hydroxyphenylpyruvate dioxygenase OS=Mus musculus OX=10090 GN=Hpd PE=1 SV=3	4	4	4	0.474039	2.30836	210099	174391	196811	111265	223803	3561900		amine catabolic process;amine metabolic process;aromatic amino acid family catabolic process;aromatic amino acid family metabolic process;aromatic compound catabolic process;carboxylic acid catabolic process;carboxylic acid metabolic process;catabolic process;cellular amine metabolic process;cellular amino acid catabolic process;cellular amino acid metabolic process;cellular aromatic compound met…	4-hydroxyphenylpyruvate dioxygenase activity;binding;catalytic activity;cation binding;dioxygenase activity;ion binding;metal ion binding;oxidoreductase activity;oxidoreductase activity, acting on single donors with incorporation of molecular oxygen;oxidoreductase activity, acting on single donors with incorporation of molecular oxygen, incorporation of two atoms of oxygen	cell part;cytoplasmic part;endoplasmic reticulum;endoplasmic reticulum membrane;endoplasmic reticulum part;extracellular membrane-bounded organelle;extracellular organelle;extracellular region part;extracellular vesicular exosome;Golgi apparatus;Golgi apparatus part;Golgi membrane;intracellular membrane-bounded organelle;intracellular organelle;intracellular organelle part;intracellular part;memb…	Phenylalanine metabolism;Tyrosine metabolism;Ubiquinone and other terpenoid-quinone biosynthesis	12.7	12.7	12.7	45.054	0	5.1246	15693000	3	0.862817	1.20687
Q60634	Q60634	Flotillin-2	Flot2	sp|Q60634|FLOT2_MOUSE Flotillin-2 OS=Mus musculus OX=10090 GN=Flot2 PE=1 SV=2	12	12	12	0.118537	2.30417	100286	124959	205734	626430	181401	277550		biological adhesion;biological regulation;cell adhesion;cellular process;establishment of localization;establishment of protein localization;establishment of protein localization in membrane;establishment of protein localization in plasma membrane;negative regulation of biological process;negative regulation of gene expression;negative regulation of macromolecule metabolic process;negative regula…		acrosomal membrane;adherens junction;anchoring junction;caveola;cell junction;cell part;cell-substrate adherens junction;cell-substrate junction;cytoplasmic membrane-bounded vesicle;cytoplasmic part;cytoplasmic vesicle;cytoplasmic vesicle membrane;cytoplasmic vesicle part;endocytic vesicle;endosome;extracellular membrane-bounded organelle;extracellular organelle;extracellular region part;extracel…	Insulin signaling pathway	33.6	33.6	33.6	47.037	0	18.317	70886000	25	0.665705	1.20425
Q8VC12	Q8VC12	Urocanate hydratase	Uroc1	sp|Q8VC12|HUTU_MOUSE Urocanate hydratase OS=Mus musculus OX=10090 GN=Uroc1 PE=1 SV=2	3	3	3	0.310425	2.2915	146318	155166	98642.2	208502	111417	1160000		amine catabolic process;amine metabolic process;carboxylic acid catabolic process;carboxylic acid metabolic process;catabolic process;cellular amine metabolic process;cellular amino acid catabolic process;cellular amino acid metabolic process;cellular catabolic process;cellular ketone metabolic process;cellular metabolic process;cellular nitrogen compound metabolic process;cellular process;format…	carbon-oxygen lyase activity;catalytic activity;hydro-lyase activity;lyase activity;urocanate hydratase activity	cell part;cytoplasmic part;cytosol;intracellular part	Histidine metabolism	5.5	5.5	5.5	74.589	0	4.6624	4370500	4	0.75923	1.19629
Q922Q8	Q922Q8	Leucine-rich repeat-containing protein 59	Lrrc59	sp|Q922Q8|LRC59_MOUSE Leucine-rich repeat-containing protein 59 OS=Mus musculus OX=10090 GN=Lrrc59 PE=1 SV=1	3	3	3	0.349695	2.27376	28220.1	295986	215643	219346	213366	452420				cell part;cytoplasmic part;endoplasmic reticulum;endoplasmic reticulum membrane;endoplasmic reticulum part;envelope;integral to membrane;intracellular membrane-bounded organelle;intracellular non-membrane-bounded organelle;intracellular organelle;intracellular organelle part;intracellular part;intrinsic to membrane;membrane;membrane part;membrane-bounded organelle;mitochondrial nucleoid;mitochond…		10.4	10.4	10.4	34.877	0	3.968	5936800	5	0.792354	1.18508	No	cytosolic
P00329	P00329	Alcohol dehydrogenase 1	Adh1	sp|P00329|ADH1_MOUSE Alcohol dehydrogenase 1 OS=Mus musculus OX=10090 GN=Adh1 PE=1 SV=2	10	10	10	0.04148	2.24625	13442000	7966203	16043990	19181000	29566010	34335000		adult behavior;alcohol catabolic process;alcohol metabolic process;behavior;behavioral response to ethanol;biological regulation;carboxylic acid metabolic process;catabolic process;cellular hormone metabolic process;cellular ketone metabolic process;cellular lipid metabolic process;cellular metabolic process;cellular process;diterpenoid metabolic process;ethanol catabolic process;ethanol metaboli…	alcohol dehydrogenase (NAD) activity;binding;catalytic activity;cation binding;identical protein binding;ion binding;metal ion binding;oxidoreductase activity;oxidoreductase activity, acting on CH-OH group of donors;oxidoreductase activity, acting on the CH-OH group of donors, NAD or NADP as acceptor;protein binding;protein dimerization activity;protein homodimerization activity;transition metal …	cell part;cytoplasmic part;intracellular;intracellular membrane-bounded organelle;intracellular organelle;intracellular part;membrane-bounded organelle;mitochondrion;organelle	Drug metabolism - cytochrome P450;Fatty acid metabolism;Glycolysis / Gluconeogenesis;Metabolism of xenobiotics by cytochrome P450;Retinol metabolism;Tyrosine metabolism	38.4	38.4	38.4	39.771	0	33.614	319530000	40	0.568	1.16752
Q9CQ19	Q9CQ19	Myosin regulatory light polypeptide 9	Myl9	sp|Q9CQ19|MYL9_MOUSE Myosin regulatory light polypeptide 9 OS=Mus musculus OX=10090 GN=Myl9 PE=1 SV=3	6	2	2	0.143064	2.23782	76026.3	84321.7	119513	219972	408690	95506.8		biological adhesion;cell adhesion;cell-cell adhesion;cellular process;homotypic cell-cell adhesion;platelet aggregation	binding;calcium ion binding;cation binding;cytoskeletal protein binding;ion binding;metal ion binding;myosin binding;myosin heavy chain binding;protein binding	actin filament bundle;actomyosin;cell part;contractile fiber part;cytoplasmic part;cytoskeletal part;intracellular organelle part;intracellular part;macromolecular complex;myosin complex;myosin II complex;organelle part;protein complex;stress fiber;Z disc	Focal adhesion;Leukocyte transendothelial migration;Regulation of actin cytoskeleton;Tight junction;Vascular smooth muscle contraction	40.1	12.2	12.2	19.854	0	38.428	19200000	2	0.63955	1.16209
Q9WVL0	Q9WVL0	Maleylacetoacetate isomerase	Gstz1	sp|Q9WVL0|MAAI_MOUSE Maleylacetoacetate isomerase OS=Mus musculus OX=10090 GN=Gstz1 PE=1 SV=1	6	6	6	0.0461622	2.23653	1336501	1913700	962250	2099399	3131500	4187998		amine catabolic process;amine metabolic process;aromatic amino acid family catabolic process;aromatic amino acid family metabolic process;aromatic compound catabolic process;carboxylic acid catabolic process;carboxylic acid metabolic process;catabolic process;cellular amine metabolic process;cellular amino acid catabolic process;cellular amino acid metabolic process;cellular aromatic compound met…	binding;catalytic activity;cis-trans isomerase activity;glutathione transferase activity;identical protein binding;isomerase activity;maleylacetoacetate isomerase activity;protein binding;protein dimerization activity;protein homodimerization activity;transferase activity;transferase activity, transferring alkyl or aryl (other than methyl) groups	cell part;cytoplasmic part;intracellular membrane-bounded organelle;intracellular organelle;intracellular part;membrane-bounded organelle;mitochondrion;organelle	Drug metabolism - cytochrome P450;Glutathione metabolism;Metabolism of xenobiotics by cytochrome P450;Styrene degradation;Tyrosine metabolism	36.1	36.1	36.1	24.275	0	12.468	59886000	20	0.503231	1.16126
Q01768	Q01768	Nucleoside diphosphate kinase B	Nme2	sp|Q01768|NDKB_MOUSE Nucleoside diphosphate kinase B OS=Mus musculus OX=10090 GN=Nme2 PE=1 SV=1	1	1	1	0.350225	2.22141	123943	74399.6	117392	239357	62085.3	798520		biological regulation;biosynthetic process;cell surface receptor linked signaling pathway;cellular biosynthetic process;cellular metabolic process;cellular nitrogen compound biosynthetic process;cellular nitrogen compound metabolic process;cellular process;cellular response to stimulus;CTP biosynthetic process;CTP metabolic process;GTP biosynthetic process;GTP metabolic process;heterocycle biosyn…	adenyl nucleotide binding;adenyl ribonucleotide binding;ATP binding;binding;catalytic activity;cation binding;ion binding;kinase activity;metal ion binding;nucleobase-containing compound kinase activity;nucleoside diphosphate kinase activity;nucleotide binding;phosphotransferase activity, alcohol group as acceptor;phosphotransferase activity, nitrogenous group as acceptor;phosphotransferase activ…	cell part;cell periphery;cell projection;cytoplasm;cytoplasmic part;cytosol;extracellular membrane-bounded organelle;extracellular organelle;extracellular region part;extracellular vesicular exosome;intracellular membrane-bounded organelle;intracellular organelle;intracellular part;lamellipodium;membrane;membrane-bounded organelle;membrane-bounded vesicle;mitochondrion;myelin sheath;nucleus;organ…	Purine metabolism;Pyrimidine metabolism	9.2	9.2	9.2	17.363	0.0041237	1.9504	9293300	5	0.790176	1.15148
Q99K67	Q99K67	Alpha-aminoadipic semialdehyde synthase, mitochondrial;Lysine ketoglutarate reductase;Saccharopine dehydrogenase	Aass	sp|Q99K67|AASS_MOUSE Alpha-aminoadipic semialdehyde synthase, mitochondrial OS=Mus musculus OX=10090 GN=Aass PE=1 SV=1	8	8	8	0.571463	2.20723	1914300	48333.1	2586399	1356000	1097900	1728499		acetyl-CoA metabolic process;amine catabolic process;amine metabolic process;aspartate family amino acid catabolic process;aspartate family amino acid metabolic process;carboxylic acid catabolic process;carboxylic acid metabolic process;catabolic process;cellular amine metabolic process;cellular amino acid catabolic process;cellular amino acid metabolic process;cellular catabolic process;cellular…	catalytic activity;oxidoreductase activity;oxidoreductase activity, acting on the CH-NH group of donors;oxidoreductase activity, acting on the CH-NH group of donors, NAD or NADP as acceptor;saccharopine dehydrogenase (NAD+, L-glutamate-forming) activity;saccharopine dehydrogenase (NADP+, L-lysine-forming) activity;saccharopine dehydrogenase activity	cell part;cytoplasmic part;intracellular membrane-bounded organelle;intracellular organelle;intracellular part;membrane-bounded organelle;mitochondrion;organelle	Lysine biosynthesis;Lysine degradation	12.1	12.1	12.1	102.97	0	12.752	49188000	16	0.913319	1.14224
P52760	P52760	Ribonuclease UK114	Hrsp12	sp|P52760|RIDA_MOUSE 2-iminobutanoate/2-iminopropanoate deaminase OS=Mus musculus OX=10090 GN=Rida PE=1 SV=3	3	3	3	0.529718	2.1809	304076	229685	73427.8	126826	137149	3058299			catalytic activity;deaminase activity;endonuclease activity;hydrolase activity;hydrolase activity, acting on ester bonds;nuclease activity	cell part;cytoplasmic part;extracellular membrane-bounded organelle;extracellular organelle;extracellular region part;extracellular vesicular exosome;intracellular membrane-bounded organelle;intracellular organelle;intracellular part;membrane-bounded organelle;membrane-bounded vesicle;mitochondrion;organelle;vesicle		26.7	26.7	26.7	14.255	0	9.1756	31147000	10	0.895893	1.12492
P54869;Q8JZK9	P54869	Hydroxymethylglutaryl-CoA synthase, mitochondrial	Hmgcs2	sp|P54869|HMCS2_MOUSE Hydroxymethylglutaryl-CoA synthase, mitochondrial OS=Mus musculus OX=10090 GN=Hmgcs2 PE=1 SV=2	12	12	12	0.00174861	2.15357	30993000	25811990	23035010	51358970	62391000	57440010		alcohol metabolic process;anatomical structure development;biosynthetic process;brain development;cellular biosynthetic process;cellular lipid metabolic process;cellular metabolic process;cellular process;cellular response to chemical stimulus;cellular response to cholesterol;cellular response to endogenous stimulus;cellular response to follicle-stimulating hormone stimulus;cellular response to g…	binding;catalytic activity;drug binding;hydroxymethylglutaryl-CoA synthase activity;isomerase activity;organic acid binding;transferase activity;transferase activity, transferring acyl groups;transferase activity, transferring acyl groups, acyl groups converted into alkyl on transfer	cell part;cytoplasm;cytoplasmic part;cytosol;intracellular membrane-bounded organelle;intracellular organelle;intracellular organelle part;intracellular part;membrane;membrane-bounded organelle;mitochondrial inner membrane;mitochondrial membrane;mitochondrial part;mitochondrion;nuclear part;nucleoplasm;nucleus;organelle;organelle inner membrane;organelle membrane;organelle part;plasma membrane	Butanoate metabolism;Synthesis and degradation of ketone bodies;Terpenoid backbone biosynthesis;Valine, leucine and isoleucine degradation	30.9	30.9	30.9	56.822	0	66.987	662750000	81	0.365	1.10673
P17751	P17751	Triosephosphate isomerase	Tpi1	sp|P17751|TPIS_MOUSE Triosephosphate isomerase OS=Mus musculus OX=10090 GN=Tpi1 PE=1 SV=4	7	7	7	0.00777295	2.152	6318098	4195003	4733903	8911002	11540000	12160010		alcohol biosynthetic process;alcohol catabolic process;alcohol metabolic process;biosynthetic process;carbohydrate biosynthetic process;carbohydrate catabolic process;carbohydrate metabolic process;catabolic process;cellular aldehyde metabolic process;cellular biosynthetic process;cellular carbohydrate biosynthetic process;cellular carbohydrate catabolic process;cellular carbohydrate metabolic pr…	catalytic activity;intramolecular oxidoreductase activity;intramolecular oxidoreductase activity, interconverting aldoses and ketoses;isomerase activity;triose-phosphate isomerase activity	cell part;extracellular membrane-bounded organelle;extracellular organelle;extracellular region part;extracellular space;extracellular vesicular exosome;intracellular membrane-bounded organelle;intracellular organelle;intracellular part;membrane-bounded organelle;membrane-bounded vesicle;nucleus;organelle;vesicle	Carbon fixation in photosynthetic organisms;Fructose and mannose metabolism;Glycolysis / Gluconeogenesis;Inositol phosphate metabolism	35.1	35.1	35.1	32.191	0	18.481	131370000	43	0.447556	1.10568
P55264	P55264	Adenosine kinase	Adk	sp|P55264|ADK_MOUSE Adenosine kinase OS=Mus musculus OX=10090 GN=Adk PE=1 SV=2	2	2	2	0.364532	2.1481	752580	286742	178442	1266200	211701	1423899		2'-deoxyribonucleotide biosynthetic process;2'-deoxyribonucleotide metabolic process;adenosine metabolic process;AMP biosynthetic process;AMP metabolic process;AMP salvage;biological regulation;biosynthetic process;cell proliferation;cellular biosynthetic process;cellular metabolic compound salvage;cellular metabolic process;cellular nitrogen compound biosynthetic process;cellular nitrogen compou…	adenosine kinase activity;adenyl nucleotide binding;adenyl ribonucleotide binding;ATP binding;binding;catalytic activity;cation binding;ion binding;kinase activity;metal ion binding;nucleobase-containing compound kinase activity;nucleoside kinase activity;nucleotide binding;phosphotransferase activity, alcohol group as acceptor;purine nucleotide binding;purine ribonucleoside triphosphate binding;…	cell part;cytoplasm;cytoplasmic part;cytosol;intracellular membrane-bounded organelle;intracellular organelle;intracellular organelle part;intracellular part;membrane-bounded organelle;nuclear part;nucleoplasm;nucleus;organelle;organelle part	Purine metabolism	12.2	12.2	12.2	40.148	0	4.9785	14741000	4	0.803411	1.10306
P47963	P47963	60S ribosomal protein L13	Rpl13	sp|P47963|RL13_MOUSE 60S ribosomal protein L13 OS=Mus musculus OX=10090 GN=Rpl13 PE=1 SV=3	3	3	3	0.484465	2.13915	1167600	66312.8	1294200	823880	857450	1388500		biosynthetic process;cellular biosynthetic process;cellular macromolecule biosynthetic process;cellular macromolecule metabolic process;cellular metabolic process;cellular process;cellular protein metabolic process;macromolecule biosynthetic process;macromolecule metabolic process;metabolic process;primary metabolic process;protein metabolic process;translation	structural constituent of ribosome;structural molecule activity	cell part;cytoplasm;cytosolic large ribosomal subunit;intracellular membrane-bounded organelle;intracellular non-membrane-bounded organelle;intracellular organelle;intracellular organelle part;intracellular part;large ribosomal subunit;macromolecular complex;membrane;membrane-bounded organelle;non-membrane-bounded organelle;nuclear part;nucleolus;nucleus;organelle;organelle part;ribonucleoprotein…	Ribosome	15.2	15.2	15.2	24.305	0	25.703	24364000	14	0.863739	1.09704
O08917	O08917	Flotillin-1	Flot1	sp|O08917|FLOT1_MOUSE Flotillin-1 OS=Mus musculus OX=10090 GN=Flot1 PE=1 SV=1	11	11	11	0.138185	2.11527	111097	70322.7	107491	226301	357119	98348.4		anatomical structure morphogenesis;axon guidance;axonogenesis;biological regulation;cell part morphogenesis;cell projection morphogenesis;cell projection organization;cellular component disassembly;cellular component disassembly at cellular level;cellular component morphogenesis;cellular component organization;cellular component organization at cellular level;cellular component organization or bi…	binding;enzyme binding;protease binding;protein binding	adherens junction;anchoring junction;caveola;cell junction;cell part;cell-substrate adherens junction;cell-substrate junction;centriolar satellite;cytoplasmic membrane-bounded vesicle;cytoplasmic part;cytoplasmic vesicle;cytoskeletal part;endosome;extracellular membrane-bounded organelle;extracellular organelle;extracellular region part;extracellular vesicular exosome;flotillin complex;focal adhe…	Insulin signaling pathway	33.2	33.2	33.2	47.513	0	31.687	93570000	29	0.655895	1.08084
P97351	P97351	40S ribosomal protein S3a	Rps3a	sp|P97351|RS3A_MOUSE 40S ribosomal protein S3a OS=Mus musculus OX=10090 GN=Rps3a PE=1 SV=3	4	4	4	0.474717	2.10573	2239800	110987	1107400	1098700	1009600	2317201		biological regulation;biosynthetic process;cell differentiation;cellular biosynthetic process;cellular developmental process;cellular macromolecule biosynthetic process;cellular macromolecule metabolic process;cellular metabolic process;cellular process;cellular protein metabolic process;cytoplasmic translation;developmental process;macromolecule biosynthetic process;macromolecule metabolic proce…	structural constituent of ribosome;structural molecule activity	adherens junction;anchoring junction;cell junction;cell part;cell-substrate adherens junction;cell-substrate junction;cytoplasmic part;cytosol;cytosolic small ribosomal subunit;extracellular membrane-bounded organelle;extracellular organelle;extracellular region part;extracellular vesicular exosome;focal adhesion;intracellular membrane-bounded organelle;intracellular non-membrane-bounded organell…	Ribosome	15.5	15.5	15.5	29.885	0	6.4764	35820000	15	0.860332	1.07432
Q4LDG0	Q4LDG0	Bile acyl-CoA synthetase	Slc27a5	sp|Q4LDG0|S27A5_MOUSE Bile acyl-CoA synthetase OS=Mus musculus OX=10090 GN=Slc27a5 PE=1 SV=2	3	3	3	0.497566	2.09825	742190	57537.3	96600.2	103112	450040	821210		acylglycerol metabolic process;bile acid biosynthetic process;bile acid metabolic process;biosynthetic process;carboxylic acid biosynthetic process;carboxylic acid metabolic process;carboxylic acid transport;cellular biosynthetic process;cellular ketone body metabolic process;cellular ketone metabolic process;cellular lipid metabolic process;cellular metabolic process;cellular process;establishme…	acid-thiol ligase activity;adenyl nucleotide binding;adenyl ribonucleotide binding;ATP binding;binding;catalytic activity;cholate-CoA ligase activity;fatty acid ligase activity;fatty acid transporter activity;ligase activity;ligase activity, forming carbon-sulfur bonds;lipid transporter activity;long-chain fatty acid-CoA ligase activity;nucleotide binding;purine nucleotide binding;purine ribonucl…	basal plasma membrane;cell part;cytoplasmic part;endoplasmic reticulum;endoplasmic reticulum part;integral to endoplasmic reticulum membrane;integral to membrane;integral to organelle membrane;intracellular membrane-bounded organelle;intracellular organelle;intracellular organelle part;intracellular part;intrinsic to endoplasmic reticulum membrane;intrinsic to membrane;intrinsic to organelle memb…	Bile secretion;PPAR signaling pathway;Primary bile acid biosynthesis	6.8	6.8	6.8	76.202	0	5.6404	16541000	6	0.872176	1.06919
P47911	P47911	60S ribosomal protein L6	Rpl6	sp|P47911|RL6_MOUSE 60S ribosomal protein L6 OS=Mus musculus OX=10090 GN=Rpl6 PE=1 SV=3	3	3	3	0.415376	2.08538	1586099	154164	1278300	1107700	958230	2670599		biosynthetic process;cellular biosynthetic process;cellular macromolecule biosynthetic process;cellular macromolecule metabolic process;cellular metabolic process;cellular process;cellular protein metabolic process;macromolecule biosynthetic process;macromolecule metabolic process;metabolic process;primary metabolic process;protein metabolic process;translation	structural constituent of ribosome;structural molecule activity	adherens junction;anchoring junction;cell junction;cell part;cell-substrate adherens junction;cell-substrate junction;cytoplasm;cytosolic large ribosomal subunit;focal adhesion;intracellular membrane-bounded organelle;intracellular non-membrane-bounded organelle;intracellular organelle;intracellular organelle part;intracellular part;large ribosomal subunit;macromolecular complex;membrane;membrane…	Ribosome	8.8	8.8	8.8	33.509	0	3.3409	27156000	6	0.845981	1.06031
Q6URW6	Q6URW6	Myosin-14	Myh14	sp|Q6URW6|MYH14_MOUSE Myosin-14 OS=Mus musculus OX=10090 GN=Myh14 PE=1 SV=1	45	38	38	0.199505	2.0722	66641	232340	84581.2	387090	200840	149890		actin cytoskeleton organization;actin filament-based movement;actin filament-based process;actomyosin structure organization;anatomical structure development;anatomical structure morphogenesis;behavior;biological regulation;cell part morphogenesis;cellular chemical homeostasis;cellular component morphogenesis;cellular component movement;cellular component organization;cellular component organizat…	actin binding;actin filament binding;actin-dependent ATPase activity;adenyl nucleotide binding;adenyl ribonucleotide binding;ATP binding;ATPase activity;ATPase activity, coupled;binding;catalytic activity;cytoskeletal protein binding;hydrolase activity;hydrolase activity, acting on acid anhydrides;hydrolase activity, acting on acid anhydrides, in phosphorus-containing anhydrides;microfilament mot…	actin filament bundle;actomyosin;axon;brush border;cell part;cell projection;cell projection part;cytoplasm;cytoskeletal part;extracellular membrane-bounded organelle;extracellular organelle;extracellular region part;extracellular vesicular exosome;growth cone;intracellular organelle part;intracellular part;macromolecular complex;membrane;membrane-bounded organelle;membrane-bounded vesicle;myelin…	Tight junction;Viral myocarditis	30	26.7	26.7	228.58	0	116.76	237420000	50	0.690981	1.05116
P26443	P26443	Glutamate dehydrogenase 1, mitochondrial	Glud1	sp|P26443|DHE3_MOUSE Glutamate dehydrogenase 1, mitochondrial OS=Mus musculus OX=10090 GN=Glud1 PE=1 SV=1	14	14	14	0.256985	2.01241	22743000	5050898	18642990	19528990	21389010	41784030		amine biosynthetic process;amine catabolic process;amine metabolic process;behavior;biological regulation;biosynthetic process;carboxylic acid biosynthetic process;carboxylic acid catabolic process;carboxylic acid metabolic process;catabolic process;cellular amine metabolic process;cellular amino acid biosynthetic process;cellular amino acid catabolic process;cellular amino acid metabolic process…	adenyl nucleotide binding;adenyl ribonucleotide binding;ADP binding;amine binding;amino acid binding;ATP binding;binding;carboxylic acid binding;catalytic activity;coenzyme binding;cofactor binding;glutamate dehydrogenase (NAD+) activity;glutamate dehydrogenase [NAD(P)+] activity;GTP binding;guanyl nucleotide binding;guanyl ribonucleotide binding;leucine binding;NAD binding;NAD+ binding;nucleotid…	cell part;cytoplasm;cytoplasmic part;intracellular membrane-bounded organelle;intracellular organelle;intracellular organelle lumen;intracellular organelle part;intracellular part;membrane;membrane-bounded organelle;membrane-enclosed lumen;mitochondrial inner membrane;mitochondrial matrix;mitochondrial membrane;mitochondrial part;mitochondrion;organelle;organelle inner membrane;organelle lumen;or…	Alanine, aspartate and glutamate metabolism;Arginine and proline metabolism;D-Glutamine and D-glutamate metabolism;Nitrogen metabolism;Proximal tubule bicarbonate reclamation	34.2	34.2	34.2	61.336	0	33.779	417090000	80	0.703741	1.00892
P62852	P62852	40S ribosomal protein S25	Rps25	sp|P62852|RS25_MOUSE 40S ribosomal protein S25 OS=Mus musculus OX=10090 GN=Rps25 PE=1 SV=1	2	2	2	0.18834	1.98444	52337.7	149379	157971	143036	205196	328838		cellular component assembly;cellular component assembly at cellular level;cellular component organization;cellular component organization at cellular level;cellular component organization or biogenesis;cellular component organization or biogenesis at cellular level;cellular macromolecular complex assembly;cellular macromolecular complex subunit organization;cellular process;macromolecular complex…	structural constituent of ribosome;structural molecule activity	cell part;cytoplasm;cytoplasmic part;cytosolic small ribosomal subunit;extracellular membrane-bounded organelle;extracellular organelle;extracellular region part;extracellular vesicular exosome;intracellular membrane-bounded organelle;intracellular non-membrane-bounded organelle;intracellular organelle;intracellular organelle part;intracellular part;macromolecular complex;membrane-bounded organel…	Ribosome	15.2	15.2	15.2	13.742	0	3.6141	14004000	4	0.6858	0.988734
O08573	O08573	Galectin-9	Lgals9	sp|O08573|LEG9_MOUSE Galectin-9 OS=Mus musculus OX=10090 GN=Lgals9 PE=1 SV=1	3	3	3	0.30141	1.94231	759190	188173	764200	938980	539210	1580001		biological adhesion;cell adhesion;cell-cell adhesion;cellular process;heterophilic cell-cell adhesion	binding;carbohydrate binding;galactoside binding;monosaccharide binding;sugar binding	cell part;cytoplasm;extracellular region;intracellular part		9.6	9.6	9.6	40.035	0	4.5289	24545000	11	0.74986	0.957774
Q9DD20	Q9DD20	Methyltransferase-like protein 7B	Mettl7b	sp|Q9DD20|MET7B_MOUSE Methyltransferase-like protein 7B OS=Mus musculus OX=10090 GN=Mettl7b PE=1 SV=2	2	2	2	0.270501	1.91255	42197.8	137583	120164	308642	168510	93839.4		cellular metabolic process;cellular process;metabolic process;methylation;one-carbon metabolic process;small molecule metabolic process	catalytic activity;methyltransferase activity;S-adenosylmethionine-dependent methyltransferase activity;transferase activity;transferase activity, transferring one-carbon groups	cell part;cytoplasm;intracellular part		9	9	9	28.049	0.0024876	2.9671	19001000	5	0.712303	0.935494
P16460	P16460	Argininosuccinate synthase	Ass1	sp|P16460|ASSY_MOUSE Argininosuccinate synthase OS=Mus musculus OX=10090 GN=Ass1 PE=1 SV=1	26	26	26	0.152589	1.9088	451159900	138200000	269520100	439890200	419030200	634049700		amide biosynthetic process;amine biosynthetic process;amine metabolic process;arginine biosynthetic process;arginine metabolic process;argininosuccinate metabolic process;aspartate family amino acid metabolic process;aspartate metabolic process;biological regulation;biosynthetic process;carboxylic acid biosynthetic process;carboxylic acid metabolic process;cellular amide metabolic process;cellula…	adenyl nucleotide binding;adenyl ribonucleotide binding;amine binding;amino acid binding;argininosuccinate synthase activity;ATP binding;binding;carboxylic acid binding;catalytic activity;identical protein binding;ligase activity;ligase activity, forming carbon-nitrogen bonds;nucleotide binding;protein binding;purine nucleotide binding;purine ribonucleoside triphosphate binding;purine ribonucleot…	cell part;cytoplasmic part;extracellular membrane-bounded organelle;extracellular organelle;extracellular region part;extracellular vesicular exosome;intracellular membrane-bounded organelle;intracellular organelle;intracellular part;membrane-bounded organelle;membrane-bounded vesicle;mitochondrion;myelin sheath;organelle;vesicle	Alanine, aspartate and glutamate metabolism;Arginine and proline metabolism	70.9	70.9	70.9	46.584	0	323.31	6999900000	285	0.645488	0.932668
Q9D0S9	Q9D0S9	Histidine triad nucleotide-binding protein 2, mitochondrial	Hint2	sp|Q9D0S9|HINT2_MOUSE Histidine triad nucleotide-binding protein 2, mitochondrial OS=Mus musculus OX=10090 GN=Hint2 PE=1 SV=1	1	1	1	0.391967	1.90281	149887	168086	47039.5	130144	107754	582220		apoptosis;biosynthetic process;cell death;cellular process;death;lipid biosynthetic process;lipid metabolic process;metabolic process;primary metabolic process;programmed cell death;steroid biosynthetic process;steroid metabolic process	binding;catalytic activity;hydrolase activity;nucleotide binding	cell part;cytoplasmic part;intracellular membrane-bounded organelle;intracellular non-membrane-bounded organelle;intracellular organelle;intracellular organelle part;intracellular part;membrane-bounded organelle;mitochondrion;non-membrane-bounded organelle;nuclear part;nucleolus;organelle;organelle part		9.2	9.2	9.2	17.32	0.0042827	2.1521	4061800	4	0.83614	0.92813
Q9JM62	Q9JM62	Receptor expression-enhancing protein 6	Reep6	sp|Q9JM62|REEP6_MOUSE Receptor expression-enhancing protein 6 OS=Mus musculus OX=10090 GN=Reep6 PE=1 SV=1	1	1	1	0.541855	1.79638	127366	1127201	90638.5	211013	443940	805250		biological regulation;regulation of biological process;regulation of cellular localization;regulation of cellular process;regulation of intracellular transport;regulation of localization;regulation of transport		apical part of cell;cell part;cell projection;cytoplasmic part;endoplasmic reticulum membrane;endoplasmic reticulum part;integral to membrane;intracellular membrane-bounded organelle;intracellular organelle;intracellular organelle part;intracellular part;intrinsic to membrane;membrane;membrane part;membrane-bounded organelle;neuron projection;nucleus;organelle;organelle membrane;organelle part;ro…		6.5	6.5	6.5	22.204	0.0022727	2.4519	9185300	2	0.907411	0.845096
Q9CRB3	Q9CRB3	5-hydroxyisourate hydrolase	Urah	sp|Q9CRB3|HIUH_MOUSE 5-hydroxyisourate hydrolase OS=Mus musculus OX=10090 GN=Urah PE=1 SV=1	2	2	2	0.264989	1.78687	2844202	747230	2810601	2859699	3534902	3371300		catabolic process;cellular aromatic compound metabolic process;cellular catabolic process;cellular metabolic process;cellular nitrogen compound catabolic process;cellular nitrogen compound metabolic process;cellular process;heterocycle catabolic process;heterocycle metabolic process;metabolic process;nitrogen compound metabolic process;nucleobase metabolic process;nucleobase-containing compound m…	catalytic activity;hydrolase activity;hydrolase activity, acting on carbon-nitrogen (but not peptide) bonds;hydrolase activity, acting on carbon-nitrogen (but not peptide) bonds, in cyclic amides;hydroxyisourate hydrolase activity	cell part;cytoplasmic part;intracellular membrane-bounded organelle;intracellular organelle;intracellular part;membrane-bounded organelle;microbody;mitochondrion;organelle;peroxisome	Purine metabolism	21.2	21.2	21.2	13.559	0	5.9281	45144000	15	0.719603	0.837437
P62702	P62702	40S ribosomal protein S4, X isoform	Rps4x	sp|P62702|RS4X_MOUSE 40S ribosomal protein S4, X isoform OS=Mus musculus OX=10090 GN=Rps4x PE=1 SV=2	5	5	5	0.596793	1.77178	762710	76593.9	447950	127649	900380	1266401		biological regulation;biosynthetic process;cellular biosynthetic process;cellular macromolecule biosynthetic process;cellular macromolecule metabolic process;cellular metabolic process;cellular process;cellular protein metabolic process;developmental process;macromolecule biosynthetic process;macromolecule metabolic process;metabolic process;multicellular organismal development;multicellular orga…	binding;nucleic acid binding;RNA binding;rRNA binding;structural constituent of ribosome;structural molecule activity	adherens junction;anchoring junction;cell junction;cell part;cell-substrate adherens junction;cell-substrate junction;cytoplasmic part;extracellular membrane-bounded organelle;extracellular organelle;extracellular region part;extracellular vesicular exosome;focal adhesion;intracellular membrane-bounded organelle;intracellular non-membrane-bounded organelle;intracellular organelle;intracellular or…	Ribosome	19	19	19	29.597	0	7.5994	29754000	10	0.927197	0.8252
Q8CGP2;Q8CGP1;Q6ZWY9;Q64525;Q64478;Q64475;P10854;P10853;Q9D2U9;Q8CGP0;Q64524;P70696	Q8CGP2;Q8CGP1;Q6ZWY9;Q64525;Q64478;Q64475;P10854;P10853;Q9D2U9;Q8CGP0;Q64524	Histone H2B type 1-P;Histone H2B type 1-K;Histone H2B type 1-C/E/G;Histone H2B type 2-B;Histone H2B type 1-H;Histone H2B type 1-B;Histone H2B type 1-M;Histone H2B type 1-F/J/L;Histone H2B type 3-A;Histone H2B type 3-B;Histone H2B type 2-E	Hist1h2bp;Hist1h2bk;Hist1h2bc;Hist2h2bb;Hist1h2bh;Hist1h2bb;Hist1h2bm;Hist1h2bf;Hist3h2ba;Hist3h2bb;Hist2h2be	sp|Q8CGP2|H2B1P_MOUSE Histone H2B type 1-P OS=Mus musculus OX=10090 GN=Hist1h2bp PE=1 SV=3;sp|Q8CGP1|H2B1K_MOUSE Histone H2B type 1-K OS=Mus musculus OX=10090 GN=Hist1h2bk PE=1 SV=3;sp|Q6ZWY9|H2B1C_MOUSE Histone H2B type 1-C/E/G OS=Mus musculus OX=10090 GN	4	4	4	0.344081	1.76958	930330	3985999	1189900	3677600	4040702	1645400		antibacterial humoral response;antimicrobial humoral response;ATP-dependent chromatin remodeling;biological regulation;cell migration;cell motility;cellular component assembly;cellular component assembly at cellular level;cellular component disassembly;cellular component disassembly at cellular level;cellular component movement;cellular component organization;cellular component organization at ce…	binding;DNA binding;nucleic acid binding	cell part;chromosomal part;extracellular membrane-bounded organelle;extracellular organelle;extracellular region part;extracellular space;extracellular vesicular exosome;extrinsic to membrane;extrinsic to plasma membrane;intracellular membrane-bounded organelle;intracellular organelle;intracellular organelle part;intracellular part;macromolecular complex;membrane part;membrane-bounded organelle;m…	Systemic lupus erythematosus	27	27	27	13.992	0	6.8141	39399000	8	0.789753	0.823404
CON__P34955	CON__P34955				3	3	3	0.113703	1.75909	902831	1915601	1005700	2469100	2457201	1560499	+					7.9	7.9	7.9	46.103	0	6.1646	23546000	7	0.656	0.814828
Q8CC88	Q8CC88	von Willebrand factor A domain-containing protein 8	Vwa8	sp|Q8CC88|VWA8_MOUSE von Willebrand factor A domain-containing protein 8 OS=Mus musculus OX=10090 GN=Vwa8 PE=1 SV=2	146	146	146	0.405682	1.7388	11357000000	1836400000	9190207000	8078701000	9216611000	13532990000			adenyl nucleotide binding;adenyl ribonucleotide binding;ATP binding;ATPase activity;binding;catalytic activity;hydrolase activity;hydrolase activity, acting on acid anhydrides;hydrolase activity, acting on acid anhydrides, in phosphorus-containing anhydrides;nucleoside-triphosphatase activity;nucleotide binding;purine nucleotide binding;purine ribonucleoside triphosphate binding;purine ribonucleo…	cell part;cytoplasmic part;extracellular region;intracellular membrane-bounded organelle;intracellular organelle;intracellular part;membrane-bounded organelle;mitochondrion;organelle		76.3	76.3	76.3	213.42	0	323.31	131080000000	2433	0.849534	0.798094
Q64331	Q64331	Unconventional myosin-VI	Myo6	sp|Q64331|MYO6_MOUSE Unconventional myosin-VI OS=Mus musculus OX=10090 GN=Myo6 PE=1 SV=1	12	12	12	0.222524	1.73869	39972.3	109274	106439	192425	98955.7	128332		anatomical structure development;anatomical structure morphogenesis;auditory receptor cell differentiation;behavior;biological regulation;cell communication;cell differentiation;cell projection organization;cell-cell signaling;cellular component assembly;cellular component assembly at cellular level;cellular component organization;cellular component organization at cellular level;cellular compone…	actin binding;actin filament binding;adenyl nucleotide binding;adenyl ribonucleotide binding;ATP binding;binding;catalytic activity;cytoskeletal protein binding;hydrolase activity;hydrolase activity, acting on acid anhydrides;hydrolase activity, acting on acid anhydrides, in phosphorus-containing anhydrides;motor activity;nucleoside-triphosphatase activity;nucleotide binding;protein binding;purin…	axon;brush border;cell body;cell part;cell projection;coated pit;cytoplasm;cytoplasmic membrane-bounded vesicle;cytoplasmic part;cytoplasmic vesicle;cytoskeletal part;DNA-directed RNA polymerase II, holoenzyme;extracellular membrane-bounded organelle;extracellular organelle;extracellular region part;extracellular vesicular exosome;filamentous actin;Golgi apparatus;intracellular membrane-bounded o…		11	11	11	146.41	0	29.735	40260000	17	0.68076	0.797999
Q9DCU9	Q9DCU9	4-hydroxy-2-oxoglutarate aldolase, mitochondrial	Hoga1	sp|Q9DCU9|HOGA1_MOUSE 4-hydroxy-2-oxoglutarate aldolase, mitochondrial OS=Mus musculus OX=10090 GN=Hoga1 PE=1 SV=1	1	1	1	0.704756	1.72899	5347303	106190	5975602	3514101	3007899	1659200		4-hydroxyproline catabolic process;4-hydroxyproline metabolic process;aldehyde catabolic process;amine catabolic process;amine metabolic process;biosynthetic process;carboxylic acid biosynthetic process;carboxylic acid catabolic process;carboxylic acid metabolic process;catabolic process;cellular aldehyde metabolic process;cellular amine metabolic process;cellular amino acid catabolic process;cel…	4-hydroxy-2-oxoglutarate aldolase activity;aldehyde-lyase activity;binding;carbon-carbon lyase activity;catalytic activity;identical protein binding;lyase activity;oxo-acid-lyase activity;protein binding;protein dimerization activity;protein homodimerization activity	cell part;cytoplasmic part;extracellular membrane-bounded organelle;extracellular organelle;extracellular region part;extracellular vesicular exosome;intracellular membrane-bounded organelle;intracellular organelle;intracellular part;membrane-bounded organelle;membrane-bounded vesicle;mitochondrion;organelle;vesicle		3.1	3.1	3.1	34.644	0.0042644	2.1115	33958000	1	0.943165	0.789927
Q8BL66	Q8BL66	Early endosome antigen 1	Eea1	sp|Q8BL66|EEA1_MOUSE Early endosome antigen 1 OS=Mus musculus OX=10090 GN=Eea1 PE=1 SV=2	39	39	39	0.306201	1.72338	15529010	28504010	9468294	22044000	18006000	54045020		cellular component organization;cellular component organization at cellular level;cellular component organization or biogenesis;cellular component organization or biogenesis at cellular level;cellular membrane fusion;cellular membrane organization;cellular process;endocytosis;establishment of localization;membrane fusion;membrane invagination;membrane organization;organelle fusion;organelle organ…	1-phosphatidylinositol binding;binding;cation binding;GTP-dependent protein binding;identical protein binding;ion binding;lipid binding;metal ion binding;phosphatidylinositol binding;phospholipid binding;protein binding;protein dimerization activity;protein homodimerization activity	axon part;axonal spine;cell part;cell projection;cell projection part;cytoplasmic part;cytoplasmic vesicle;cytosol;early endosome;early endosome membrane;endosomal part;endosome;endosome membrane;extracellular membrane-bounded organelle;extracellular organelle;extracellular region part;extracellular vesicular exosome;extrinsic to membrane;extrinsic to plasma membrane;intracellular membrane-bounde…	Endocytosis;ko05152;Phagosome	32.4	32.4	32.4	160.91	0	172.22	465060000	129	0.753182	0.78524
Q8BWT1	Q8BWT1	3-ketoacyl-CoA thiolase, mitochondrial	Acaa2	sp|Q8BWT1|THIM_MOUSE 3-ketoacyl-CoA thiolase, mitochondrial OS=Mus musculus OX=10090 GN=Acaa2 PE=1 SV=3	16	16	16	0.0397763	1.71957	54543970	31180980	35531980	59739980	69518970	73986000		carboxylic acid metabolic process;cellular ketone metabolic process;cellular lipid metabolic process;cellular metabolic process;cellular process;cellular response to chemical stimulus;cellular response to hypoxia;cellular response to oxygen levels;cellular response to stimulus;cellular response to stress;fatty acid metabolic process;lipid metabolic process;metabolic process;monocarboxylic acid me…	acetyl-CoA C-acyltransferase activity;C-acyltransferase activity;catalytic activity;transferase activity;transferase activity, transferring acyl groups;transferase activity, transferring acyl groups other than amino-acyl groups	cell part;cytoplasmic part;extracellular membrane-bounded organelle;extracellular organelle;extracellular region part;extracellular vesicular exosome;intracellular membrane-bounded organelle;intracellular organelle;intracellular organelle part;intracellular part;membrane;membrane-bounded organelle;membrane-bounded vesicle;mitochondrial inner membrane;mitochondrial membrane;mitochondrial part;mito…	Benzoate degradation;Fatty acid elongation in mitochondria;Fatty acid metabolism;Valine, leucine and isoleucine degradation	66	66	66	41.829	0	323.31	1080500000	182	0.5556	0.78205
P17717	P17717	UDP-glucuronosyltransferase 2B17	Ugt2b17	sp|P17717|UDB17_MOUSE UDP-glucuronosyltransferase 2B17 OS=Mus musculus OX=10090 GN=Ugt2b17 PE=1 SV=1	3	2	2	0.498802	1.71567	233915	126665	353034	99691.6	741080	715010		alcohol metabolic process;aromatic compound biosynthetic process;biosynthetic process;carbohydrate metabolic process;carboxylic acid metabolic process;cellular aromatic compound metabolic process;cellular biosynthetic process;cellular carbohydrate metabolic process;cellular glucuronidation;cellular ketone metabolic process;cellular metabolic process;cellular process;cellular response to chemical …	catalytic activity;glucuronosyltransferase activity;transferase activity;transferase activity, transferring glycosyl groups;transferase activity, transferring hexosyl groups;UDP-glycosyltransferase activity	cell part;cytoplasmic part;endoplasmic reticulum;endoplasmic reticulum membrane;endoplasmic reticulum part;integral to membrane;intracellular membrane-bounded organelle;intracellular organelle;intracellular organelle part;intracellular part;intrinsic to membrane;membrane;membrane part;membrane-bounded organelle;mitochondrial inner membrane;mitochondrial membrane;mitochondrial part;organelle;organ…		5.7	3.4	3.4	60.855	0.002439	2.7998	9202000	2	0.867937	0.778774
P26043	P26043	Radixin	Rdx	sp|P26043|RADI_MOUSE Radixin OS=Mus musculus OX=10090 GN=Rdx PE=1 SV=3	2	2	2	0.679783	1.71552	984500	60977.5	646610	1262401	105911	1465801		actin filament capping;anatomical structure development;apical protein localization;asymmetric protein localization;biological regulation;cell development;cell projection assembly;cell projection organization;cellular component assembly;cellular component assembly at cellular level;cellular component organization;cellular component organization at cellular level;cellular component organization or…		adherens junction;anchoring junction;apical part of cell;cell division site part;cell junction;cell part;cell periphery;cell pole;cell projection;cell tip;cell-substrate adherens junction;cell-substrate junction;cleavage furrow;cytoplasm;cytoskeleton;extracellular membrane-bounded organelle;extracellular organelle;extracellular region part;extracellular space;extracellular vesicular exosome;extri…	Regulation of actin cytoskeleton	4.3	4.3	4.3	68.542	0.0025126	3.0438	13665000	4	0.944477	0.778644
Q99LC5	Q99LC5	Electron transfer flavoprotein subunit alpha, mitochondrial	Etfa	sp|Q99LC5|ETFA_MOUSE Electron transfer flavoprotein subunit alpha, mitochondrial OS=Mus musculus OX=10090 GN=Etfa PE=1 SV=2	6	6	6	0.323776	1.71422	767090	3375501	977561	2161301	1928801	3058599			binding;catalytic activity;coenzyme binding;cofactor binding;electron carrier activity;flavin adenine dinucleotide binding;oxidoreductase activity	cell part;cytoplasmic part;electron transfer flavoprotein complex;extracellular membrane-bounded organelle;extracellular organelle;extracellular region part;extracellular vesicular exosome;intracellular membrane-bounded organelle;intracellular organelle;intracellular organelle part;intracellular part;macromolecular complex;membrane-bounded organelle;membrane-bounded vesicle;mitochondrial electron…		27.6	27.6	27.6	35.009	0	18.136	34101000	11	0.770024	0.777549
Q8BMS1	Q8BMS1	Trifunctional enzyme subunit alpha, mitochondrial;Long-chain enoyl-CoA hydratase;Long chain 3-hydroxyacyl-CoA dehydrogenase	Hadha	sp|Q8BMS1|ECHA_MOUSE Trifunctional enzyme subunit alpha, mitochondrial OS=Mus musculus OX=10090 GN=Hadha PE=1 SV=1	13	13	13	0.195105	1.68977	6426903	3884700	4154200	5692504	6105102	14398990		carboxylic acid catabolic process;carboxylic acid metabolic process;catabolic process;cellular catabolic process;cellular ketone metabolic process;cellular lipid catabolic process;cellular lipid metabolic process;cellular metabolic process;cellular process;fatty acid beta-oxidation;fatty acid catabolic process;fatty acid metabolic process;fatty acid oxidation;lipid catabolic process;lipid metabol…	acetyl-CoA C-acyltransferase activity;binding;C-acyltransferase activity;carbon-oxygen lyase activity;carboxylic acid binding;catalytic activity;coenzyme binding;cofactor binding;enoyl-CoA hydratase activity;fatty acid binding;fatty-acyl-CoA binding;hydro-lyase activity;lipid binding;long-chain-3-hydroxyacyl-CoA dehydrogenase activity;long-chain-enoyl-CoA hydratase activity;lyase activity;monocar…	cell part;cytoplasmic part;fatty acid beta-oxidation multienzyme complex;intracellular membrane-bounded organelle;intracellular non-membrane-bounded organelle;intracellular organelle;intracellular organelle part;intracellular part;macromolecular complex;membrane;membrane-bounded organelle;mitochondrial inner membrane;mitochondrial membrane;mitochondrial nucleoid;mitochondrial part;mitochondrion;n…	Aminobenzoate degradation;Benzoate degradation;beta-Alanine metabolism;Biosynthesis of unsaturated fatty acids;Butanoate metabolism;Caprolactam degradation;Fatty acid elongation in mitochondria;Fatty acid metabolism;Lysine degradation;Propanoate metabolism;Tryptophan metabolism;Valine, leucine and isoleucine degradation	22	22	22	82.669	0	28.751	143330000	42	0.698447	0.756826
P52196	P52196	Thiosulfate sulfurtransferase	Tst	sp|P52196|THTR_MOUSE Thiosulfate sulfurtransferase OS=Mus musculus OX=10090 GN=Tst PE=1 SV=3	2	2	2	0.55406	1.67806	108205	143037	455220	220206	127453	1186200		cell differentiation;cellular developmental process;cellular process;developmental process;epithelial cell differentiation;establishment of localization;establishment of localization in cell;establishment of RNA localization;intracellular transport;mitochondrial transport;nucleic acid transport;nucleobase-containing compound transport;RNA import into mitochondrion;RNA transport;rRNA import into m…	5S rRNA binding;binding;catalytic activity;nucleic acid binding;RNA binding;rRNA binding;sulfurtransferase activity;thiosulfate sulfurtransferase activity;transferase activity;transferase activity, transferring sulfur-containing groups	cell part;cytoplasmic part;extracellular membrane-bounded organelle;extracellular organelle;extracellular region part;extracellular space;extracellular vesicular exosome;intracellular membrane-bounded organelle;intracellular organelle;intracellular organelle lumen;intracellular organelle part;intracellular part;membrane;membrane-bounded organelle;membrane-bounded vesicle;membrane-enclosed lumen;m…	Cysteine and methionine metabolism;Sulfur relay system	10.4	10.4	10.4	33.466	0	4.126	7776200	6	0.909052	0.746791
P51410	P51410	60S ribosomal protein L9	Rpl9	sp|P51410|RL9_MOUSE 60S ribosomal protein L9 OS=Mus musculus OX=10090 GN=Rpl9 PE=2 SV=2	3	3	3	0.663636	1.6753	788350	104351	669880	121818	829690	2563702		biosynthetic process;cellular biosynthetic process;cellular macromolecule biosynthetic process;cellular macromolecule metabolic process;cellular metabolic process;cellular process;cellular protein metabolic process;macromolecule biosynthetic process;macromolecule metabolic process;metabolic process;primary metabolic process;protein metabolic process;translation	binding;nucleic acid binding;RNA binding;rRNA binding;structural constituent of ribosome;structural molecule activity	adherens junction;anchoring junction;cell junction;cell part;cell-substrate adherens junction;cell-substrate junction;cytoplasm;cytosolic large ribosomal subunit;focal adhesion;intracellular membrane-bounded organelle;intracellular non-membrane-bounded organelle;intracellular organelle;intracellular organelle part;intracellular part;large ribosomal subunit;macromolecular complex;membrane;membrane…	Ribosome	22.4	22.4	22.4	21.881	0	5.827	18410000	9	0.938938	0.744422
P06151;P00342	P06151	L-lactate dehydrogenase A chain	Ldha	sp|P06151|LDHA_MOUSE L-lactate dehydrogenase A chain OS=Mus musculus OX=10090 GN=Ldha PE=1 SV=3	7	7	6	0.250628	1.66222	5382597	3113399	2015301	4132202	4237500	8858098		ATP biosynthetic process;ATP metabolic process;biosynthetic process;carbohydrate metabolic process;carboxylic acid biosynthetic process;carboxylic acid metabolic process;cell communication;cell motility;cellular biosynthetic process;cellular component movement;cellular ketone metabolic process;cellular metabolic process;cellular nitrogen compound biosynthetic process;cellular nitrogen compound me…	catalytic activity;lactate dehydrogenase activity;L-lactate dehydrogenase activity;oxidoreductase activity;oxidoreductase activity, acting on CH-OH group of donors;oxidoreductase activity, acting on the CH-OH group of donors, NAD or NADP as acceptor	cell part;cell projection;cell projection part;cilium;cytoplasm;cytoplasmic part;cytosol;extracellular membrane-bounded organelle;extracellular organelle;extracellular region part;extracellular vesicular exosome;flagellar fibrous sheath;flagellum part;intracellular membrane-bounded organelle;intracellular organelle;intracellular organelle part;intracellular part;membrane;membrane-bounded organell…	Cysteine and methionine metabolism;Glycolysis / Gluconeogenesis;Propanoate metabolism;Pyruvate metabolism	22.9	22.9	19.3	36.498	0	17.131	77368000	17	0.707644	0.733111
Q64105	Q64105	Sepiapterin reductase	Spr	sp|Q64105|SPRE_MOUSE Sepiapterin reductase OS=Mus musculus OX=10090 GN=Spr PE=1 SV=1	2	2	2	0.628979	1.66092	217577	37911.2	246531	364273	46837	546110		alcohol metabolic process;amine metabolic process;anatomical structure morphogenesis;aromatic amino acid family metabolic process;aromatic compound biosynthetic process;benzene-containing compound metabolic process;biological regulation;biosynthetic process;carboxylic acid metabolic process;catecholamine metabolic process;catechol-containing compound metabolic process;cell morphogenesis;cell morp…	binding;catalytic activity;identical protein binding;oxidoreductase activity;oxidoreductase activity, acting on CH-OH group of donors;oxidoreductase activity, acting on the CH-OH group of donors, NAD or NADP as acceptor;protein binding;protein dimerization activity;protein homodimerization activity;sepiapterin reductase activity	cell part;cytoplasm;cytoplasmic part;extracellular membrane-bounded organelle;extracellular organelle;extracellular region part;extracellular vesicular exosome;intracellular membrane-bounded organelle;intracellular organelle;intracellular organelle part;intracellular part;membrane-bounded organelle;membrane-bounded vesicle;mitochondrion;nuclear part;nucleoplasm;organelle;organelle part;vesicle		11.9	11.9	11.9	27.883	0	3.3627	2455000	2	0.945361	0.73198
CON__P04259	CON__P04259				26	1	1	0.624819	1.65378	131686	117788	81220.9	50519.3	100602	1121201	+					47.3	3	3	59.998	0	3.6997	5533100	4	0.943903	0.725771
P41216	P41216	Long-chain-fatty-acid--CoA ligase 1	Acsl1	sp|P41216|ACSL1_MOUSE Long-chain-fatty-acid--CoA ligase 1 OS=Mus musculus OX=10090 GN=Acsl1 PE=1 SV=2	3	3	3	0.619815	1.6504	350860	354218	392020	769860	107558	2645001		acylglycerol metabolic process;adiponectin-mediated signaling pathway;biological regulation;biosynthetic process;carboxylic acid metabolic process;catabolic process;cell surface receptor linked signaling pathway;cellular catabolic process;cellular ketone metabolic process;cellular lipid metabolic process;cellular metabolic process;cellular process;cellular response to chemical stimulus;cellular r…	adenyl nucleotide binding;adenyl ribonucleotide binding;ATP binding;binding;catalytic activity;fatty acid ligase activity;ligase activity;ligase activity, forming carbon-sulfur bonds;long-chain fatty acid-CoA ligase activity;nucleotide binding;purine nucleotide binding;purine ribonucleoside triphosphate binding;purine ribonucleotide binding;ribonucleotide binding	cell part;cytoplasmic part;endoplasmic reticulum membrane;endoplasmic reticulum part;integral to membrane;intracellular membrane-bounded organelle;intracellular organelle;intracellular organelle part;intracellular part;intrinsic to membrane;membrane;membrane part;membrane-bounded organelle;microbody;microbody membrane;microbody part;mitochondrial membrane;mitochondrial outer membrane;mitochondria…	Adipocytokine signaling pathway;Fatty acid metabolism;Peroxisome;PPAR signaling pathway	6.9	6.9	6.9	77.951	0	4.4258	10297000	5	0.942125	0.722816
O35945	O35945	Aldehyde dehydrogenase, cytosolic 1	Aldh1a7	sp|O35945|AL1A7_MOUSE Aldehyde dehydrogenase, cytosolic 1 OS=Mus musculus OX=10090 GN=Aldh1a7 PE=1 SV=1	8	2	2	0.698601	1.64968	1028799	59765.2	1056100	163278	917190	1946700		alcohol catabolic process;alcohol metabolic process;catabolic process;ethanol catabolic process;ethanol metabolic process;metabolic process;primary alcohol catabolic process;primary alcohol metabolic process;small molecule catabolic process;small molecule metabolic process	3-chloroallyl aldehyde dehydrogenase activity;benzaldehyde dehydrogenase (NAD+) activity;catalytic activity;oxidoreductase activity;oxidoreductase activity, acting on the aldehyde or oxo group of donors;oxidoreductase activity, acting on the aldehyde or oxo group of donors, NAD or NADP as acceptor;retinal dehydrogenase activity	cell part;cytoplasm;intracellular part	Retinol metabolism	22.4	6	6	54.587	0	4.1805	14218000	3	0.944	0.72219
Q8VCB3	Q8VCB3	Glycogen [starch] synthase, liver	Gys2	sp|Q8VCB3|GYS2_MOUSE Glycogen [starch] synthase, liver OS=Mus musculus OX=10090 GN=Gys2 PE=1 SV=2	1	1	1	0.559158	1.62904	437770	218691	52864.5	527730	117642	352420		biosynthetic process;carbohydrate biosynthetic process;carbohydrate metabolic process;cellular biosynthetic process;cellular carbohydrate biosynthetic process;cellular carbohydrate metabolic process;cellular glucan metabolic process;cellular macromolecule biosynthetic process;cellular macromolecule metabolic process;cellular metabolic process;cellular polysaccharide biosynthetic process;cellular …	catalytic activity;glucosyltransferase activity;glycogen (starch) synthase activity;transferase activity;transferase activity, transferring glycosyl groups;transferase activity, transferring hexosyl groups;UDP-glucosyltransferase activity;UDP-glycosyltransferase activity	cell cortex;cell cortex part;cell part;cortical actin cytoskeleton;cortical cytoskeleton;cytoplasm;cytoplasmic part;cytoskeletal part;cytoskeleton;cytosol;ectoplasm;intracellular non-membrane-bounded organelle;intracellular organelle;intracellular organelle part;intracellular part;non-membrane-bounded organelle;organelle;organelle part	Insulin signaling pathway;Starch and sucrose metabolism	2	2	2	80.87	0.0022523	2.3679	5946300	8	0.909044	0.704022
P62806	P62806	Histone H4	Hist1h4a	sp|P62806|H4_MOUSE Histone H4 OS=Mus musculus OX=10090 GN=Hist1h4a PE=1 SV=2	4	4	4	0.726069	1.60571	523290	137576	1494799	745010	124657	4797202		biological regulation;cellular component assembly;cellular component assembly at cellular level;cellular component organization;cellular component organization at cellular level;cellular component organization or biogenesis;cellular component organization or biogenesis at cellular level;cellular macromolecular complex assembly;cellular macromolecular complex subunit organization;cellular process;…	binding;DNA binding;nucleic acid binding	cell part;chromosomal part;chromosome;extracellular membrane-bounded organelle;extracellular organelle;extracellular region part;extracellular vesicular exosome;intracellular non-membrane-bounded organelle;intracellular organelle;intracellular organelle part;intracellular part;macromolecular complex;membrane;membrane-bounded organelle;membrane-bounded vesicle;non-membrane-bounded organelle;nuclea…	Systemic lupus erythematosus	40.8	40.8	40.8	11.367	0	27.767	118250000	22	0.942444	0.683208
P01652	P01652	Ig kappa chain V-V region J606		sp|P01652|KV5AK_MOUSE Ig kappa chain V-V region J606 OS=Mus musculus OX=10090 PE=1 SV=1	1	1	1	0.31149	1.60547	51832980	14774990	38513020	45628020	39971020	66922010			antigen binding;binding			14.8	14.8	14.8	11.81	0	3.7329	688600000	25	0.758395	0.682994
P62918	P62918	60S ribosomal protein L8	Rpl8	sp|P62918|RL8_MOUSE 60S ribosomal protein L8 OS=Mus musculus OX=10090 GN=Rpl8 PE=1 SV=2	1	1	1	0.759964	1.60442	1104501	43008.5	290913	76727.4	238512	3118701		biosynthetic process;cellular biosynthetic process;cellular macromolecule biosynthetic process;cellular macromolecule metabolic process;cellular metabolic process;cellular process;cellular protein metabolic process;macromolecule biosynthetic process;macromolecule metabolic process;metabolic process;primary metabolic process;protein metabolic process;translation	binding;nucleic acid binding;RNA binding;rRNA binding;structural constituent of ribosome;structural molecule activity	adherens junction;anchoring junction;cell junction;cell part;cell-substrate adherens junction;cell-substrate junction;cytoplasm;cytosolic large ribosomal subunit;focal adhesion;intracellular non-membrane-bounded organelle;intracellular organelle;intracellular organelle part;intracellular part;large ribosomal subunit;macromolecular complex;membrane;non-membrane-bounded organelle;nuclear part;nucle…	Ribosome	6.2	6.2	6.2	28.024	0	5.4119	27326000	9	0.950706	0.682049
Q8BWQ1	Q8BWQ1	UDP-glucuronosyltransferase 2A3	Ugt2a3	sp|Q8BWQ1|UD2A3_MOUSE UDP-glucuronosyltransferase 2A3 OS=Mus musculus OX=10090 GN=Ugt2a3 PE=1 SV=1	2	2	2	0.633657	1.59717	51816.5	852151	69722	228546	327950	167350		alcohol metabolic process;aromatic compound biosynthetic process;biosynthetic process;carbohydrate metabolic process;carboxylic acid metabolic process;cellular aromatic compound metabolic process;cellular biosynthetic process;cellular carbohydrate metabolic process;cellular glucuronidation;cellular ketone metabolic process;cellular metabolic process;cellular process;cellular response to chemical …	catalytic activity;glucuronosyltransferase activity;transferase activity;transferase activity, transferring glycosyl groups;transferase activity, transferring hexosyl groups;UDP-glycosyltransferase activity	cell part;integral to membrane;intracellular membrane-bounded organelle;intracellular organelle;intracellular part;intrinsic to membrane;membrane part;membrane-bounded organelle;organelle	Ascorbate and aldarate metabolism;Drug metabolism - cytochrome P450;Drug metabolism - other enzymes;Metabolism of xenobiotics by cytochrome P450;Other types of O-glycan biosynthesis;Pentose and glucuronate interconversions;Porphyrin and chlorophyll metabolism;Retinol metabolism;Starch and sucrose metabolism;Steroid hormone biosynthesis	5.4	5.4	5.4	61.119	0.0025575	3.1756	3276500	3	0.943003	0.675515
P42125	P42125	Enoyl-CoA delta isomerase 1, mitochondrial	Eci1	sp|P42125|ECI1_MOUSE Enoyl-CoA delta isomerase 1, mitochondrial OS=Mus musculus OX=10090 GN=Eci1 PE=1 SV=2	3	3	3	0.122343	1.57896	4580003	3075300	2776101	4422701	4560697	7631004		carboxylic acid catabolic process;carboxylic acid metabolic process;catabolic process;cellular catabolic process;cellular ketone metabolic process;cellular lipid catabolic process;cellular lipid metabolic process;cellular metabolic process;cellular process;fatty acid beta-oxidation;fatty acid catabolic process;fatty acid metabolic process;fatty acid oxidation;lipid catabolic process;lipid metabol…	catalytic activity;dodecenoyl-CoA delta-isomerase activity;intramolecular oxidoreductase activity;intramolecular oxidoreductase activity, transposing C=C bonds;isomerase activity	cell part;cytoplasmic part;extracellular membrane-bounded organelle;extracellular organelle;extracellular region part;extracellular vesicular exosome;intracellular membrane-bounded organelle;intracellular organelle;intracellular organelle lumen;intracellular organelle part;intracellular part;membrane;membrane-bounded organelle;membrane-bounded vesicle;membrane-enclosed lumen;mitochondrial inner m…	Fatty acid metabolism	15.2	15.2	15.2	32.25	0	8.0969	66394000	18	0.636955	0.658973
P55096	P55096	ATP-binding cassette sub-family D member 3	Abcd3	sp|P55096|ABCD3_MOUSE ATP-binding cassette sub-family D member 3 OS=Mus musculus OX=10090 GN=Abcd3 PE=1 SV=2	5	5	5	0.320311	1.57436	231963	103768	73911	124840	243422	228452		carboxylic acid catabolic process;carboxylic acid metabolic process;catabolic process;cellular catabolic process;cellular component organization;cellular component organization at cellular level;cellular component organization or biogenesis;cellular component organization or biogenesis at cellular level;cellular ketone metabolic process;cellular lipid catabolic process;cellular lipid metabolic pr…	active transmembrane transporter activity;adenyl nucleotide binding;adenyl ribonucleotide binding;ATP binding;ATPase activity;ATPase activity, coupled;ATPase activity, coupled to movement of substances;ATPase activity, coupled to transmembrane movement of substances;binding;catalytic activity;hydrolase activity;hydrolase activity, acting on acid anhydrides;hydrolase activity, acting on acid anhyd…	cell part;cytoplasmic part;integral to membrane;intracellular membrane-bounded organelle;intracellular organelle;intracellular organelle lumen;intracellular organelle part;intracellular part;intrinsic to membrane;membrane;membrane part;membrane-bounded organelle;membrane-enclosed lumen;microbody;microbody lumen;microbody membrane;microbody part;mitochondrial inner membrane;mitochondrial membrane;…	ABC transporters;Peroxisome	13.5	13.5	13.5	75.474	0	11.452	16829000	7	0.771301	0.654769
P50247	P50247	Adenosylhomocysteinase	Ahcy	sp|P50247|SAHH_MOUSE Adenosylhomocysteinase OS=Mus musculus OX=10090 GN=Ahcy PE=1 SV=3	13	13	13	0.293528	1.56544	17122010	11161000	12720000	13169000	17019000	41607020		cellular metabolic process;cellular process;metabolic process;one-carbon metabolic process;small molecule metabolic process	adenosylhomocysteinase activity;catalytic activity;hydrolase activity;hydrolase activity, acting on ether bonds;trialkylsulfonium hydrolase activity	cell part;cytoplasmic membrane-bounded vesicle;cytoplasmic part;cytoplasmic vesicle;intracellular membrane-bounded organelle;intracellular organelle;intracellular part;melanosome;membrane-bounded organelle;membrane-bounded vesicle;organelle;pigment granule;vesicle	Cysteine and methionine metabolism	45.1	45.1	45.1	47.688	0	69.178	325080000	75	0.75147	0.646568
P56395	P56395	Cytochrome b5	Cyb5a	sp|P56395|CYB5_MOUSE Cytochrome b5 OS=Mus musculus OX=10090 GN=Cyb5a PE=1 SV=2	3	3	3	0.408742	1.56072	7168999	16270010	4077602	11141990	8062303	20128010		carboxylic acid metabolic process;cellular ketone metabolic process;cellular lipid metabolic process;cellular metabolic process;cellular process;fatty acid metabolic process;lipid metabolic process;metabolic process;monocarboxylic acid metabolic process;organic acid metabolic process;oxoacid metabolic process;primary metabolic process;small molecule metabolic process	binding;catalytic activity;cation binding;CoA desaturase activity;enzyme binding;heme binding;ion binding;iron ion binding;metal ion binding;oxidoreductase activity;oxidoreductase activity, acting on paired donors, with incorporation or reduction of molecular oxygen;oxidoreductase activity, acting on paired donors, with oxidation of a pair of donors resulting in the reduction of molecular oxygen …	cell part;cytoplasmic part;endoplasmic reticulum membrane;endoplasmic reticulum part;extracellular membrane-bounded organelle;extracellular organelle;extracellular region part;extracellular vesicular exosome;integral to membrane;intracellular membrane-bounded organelle;intracellular organelle;intracellular organelle part;intracellular part;intrinsic to membrane;membrane;membrane part;membrane-bou…		34.3	34.3	34.3	15.241	0	36.52	147720000	29	0.851633	0.642208
Q9Z2I9	Q9Z2I9	Succinyl-CoA ligase [ADP-forming] subunit beta, mitochondrial	Sucla2	sp|Q9Z2I9|SUCB1_MOUSE Succinate--CoA ligase [ADP-forming] subunit beta, mitochondrial OS=Mus musculus OX=10090 GN=Sucla2 PE=1 SV=2	2	2	2	0.654579	1.54161	410710	81670.1	427400	90335	713150	815310		acetyl-CoA catabolic process;acetyl-CoA metabolic process;carboxylic acid metabolic process;catabolic process;cellular catabolic process;cellular ketone metabolic process;cellular metabolic process;cellular process;coenzyme catabolic process;coenzyme metabolic process;cofactor catabolic process;cofactor metabolic process;dicarboxylic acid metabolic process;metabolic process;organic acid metabolic…	acid-thiol ligase activity;adenyl nucleotide binding;adenyl ribonucleotide binding;ATP binding;binding;catalytic activity;cation binding;CoA-ligase activity;ion binding;ligase activity;ligase activity, forming carbon-sulfur bonds;metal ion binding;nucleotide binding;purine nucleotide binding;purine ribonucleoside triphosphate binding;purine ribonucleotide binding;ribonucleotide binding;succinate-…	cell part;cytoplasmic part;extracellular membrane-bounded organelle;extracellular organelle;extracellular region part;extracellular vesicular exosome;intracellular membrane-bounded organelle;intracellular organelle;intracellular part;membrane-bounded organelle;membrane-bounded vesicle;mitochondrion;myelin sheath;organelle	Citrate cycle (TCA cycle)	7.6	7.6	7.6	50.113	0	5.487	9346300	4	0.942551	0.624442
P32020	P32020	Non-specific lipid-transfer protein	Scp2	sp|P32020|NLTP_MOUSE Non-specific lipid-transfer protein OS=Mus musculus OX=10090 GN=Scp2 PE=1 SV=3	12	12	12	0.39711	1.53269	13615010	5069201	15920000	10756000	13702010	26843010		acyl-CoA metabolic process;biological regulation;biosynthetic process;C21-steroid hormone biosynthetic process;C21-steroid hormone metabolic process;cellular biosynthetic process;cellular component organization;cellular component organization at cellular level;cellular component organization or biogenesis;cellular component organization or biogenesis at cellular level;cellular hormone metabolic p…	binding;C-acyltransferase activity;carboxylic acid binding;catalytic activity;cholesterol binding;coenzyme binding;cofactor binding;fatty acid binding;fatty-acyl-CoA binding;lipid binding;lipid transporter activity;monocarboxylic acid binding;oleic acid binding;phosphatidylinositol transporter activity;phospholipid transporter activity;propanoyl-CoA C-acyltransferase activity;propionyl-CoA C2-tri…	cell part;cytoplasm;cytoplasmic part;extracellular membrane-bounded organelle;extracellular organelle;extracellular region part;extracellular vesicular exosome;intracellular membrane-bounded organelle;intracellular organelle;intracellular organelle part;intracellular part;macromolecular complex;membrane;membrane-bounded organelle;membrane-bounded vesicle;microbody;mitochondrion;nuclear part;nucle…	Peroxisome;PPAR signaling pathway;Primary bile acid biosynthesis	25	25	25	59.125	0	32.967	256040000	46	0.836552	0.616069
P17427;P17426	P17427	AP-2 complex subunit alpha-2	Ap2a2	sp|P17427|AP2A2_MOUSE AP-2 complex subunit alpha-2 OS=Mus musculus OX=10090 GN=Ap2a2 PE=1 SV=2	5	5	5	0.0800706	1.52677	90050	60341.6	58249.8	82702.4	119796	113698		cellular component organization;cellular component organization or biogenesis;cellular membrane organization;cellular process;endocytosis;establishment of localization;establishment of localization in cell;establishment of protein localization;intracellular protein transport;intracellular transport;membrane invagination;membrane organization;protein transport;transport;vesicle-mediated transport	binding;enzyme binding;kinase binding;lipid binding;protein binding;protein kinase binding;protein transporter activity;substrate-specific transporter activity;transporter activity	apical plasma membrane;AP-type membrane coat adaptor complex;basolateral plasma membrane;cell part;cell projection part;clathrin adaptor complex;coated pit;cytoplasmic membrane-bounded vesicle;cytoplasmic part;cytoplasmic vesicle;filopodium tip;intracellular membrane-bounded organelle;intracellular organelle;intracellular part;macromolecular complex;membrane;membrane coat;membrane part;membrane-b…	Endocrine and other factor-regulated calcium reabsorption;Endocytosis;Huntington's disease	6.7	6.7	6.7	104.02	0	7.2553	7323100	7	0.596286	0.610481
Q05920	Q05920	Pyruvate carboxylase, mitochondrial	Pc	sp|Q05920|PYC_MOUSE Pyruvate carboxylase, mitochondrial OS=Mus musculus OX=10090 GN=Pc PE=1 SV=1	9	9	9	0.120218	1.52211	3218600	5530101	5494501	7597001	5585599	8127403		alcohol biosynthetic process;alcohol metabolic process;biological regulation;biosynthetic process;carbohydrate biosynthetic process;carbohydrate metabolic process;cellular biosynthetic process;cellular carbohydrate biosynthetic process;cellular carbohydrate metabolic process;cellular metabolic process;cellular process;gluconeogenesis;glucose metabolic process;hexose biosynthetic process;hexose me…	adenyl nucleotide binding;adenyl ribonucleotide binding;ATP binding;binding;biotin carboxylase activity;catalytic activity;cation binding;DNA binding;ion binding;ligase activity;ligase activity, forming carbon-carbon bonds;ligase activity, forming carbon-nitrogen bonds;metal ion binding;nucleic acid binding;nucleotide binding;purine nucleotide binding;purine ribonucleoside triphosphate binding;pu…	cell part;cytoplasm;cytoplasmic part;intracellular membrane-bounded organelle;intracellular organelle;intracellular organelle lumen;intracellular organelle part;intracellular part;membrane;membrane-bounded organelle;membrane-enclosed lumen;mitochondrial inner membrane;mitochondrial matrix;mitochondrial membrane;mitochondrial part;mitochondrion;organelle;organelle inner membrane;organelle lumen;or…		11.6	11.6	11.6	129.68	0	26.974	97352000	22	0.664571	0.60607
Q8VEM8	Q8VEM8	Phosphate carrier protein, mitochondrial	Slc25a3	sp|Q8VEM8|MPCP_MOUSE Phosphate carrier protein, mitochondrial OS=Mus musculus OX=10090 GN=Slc25a3 PE=1 SV=1	2	2	2	0.176899	1.51505	131977	102136	79708	102652	183517	198342			active transmembrane transporter activity;binding;protein binding;protein complex binding;secondary active transmembrane transporter activity;symporter activity;transmembrane transporter activity;transporter activity	cell part;cytoplasmic part;extracellular membrane-bounded organelle;extracellular organelle;extracellular region part;extracellular vesicular exosome;integral to membrane;intracellular membrane-bounded organelle;intracellular organelle;intracellular organelle part;intracellular part;intrinsic to membrane;membrane;membrane part;membrane-bounded organelle;membrane-bounded vesicle;mitochondrial inne…		7.8	7.8	7.8	39.632	0	3.3884	10270000	3	0.681811	0.599363
P47738;Q9JHW9	P47738	Aldehyde dehydrogenase, mitochondrial	Aldh2	sp|P47738|ALDH2_MOUSE Aldehyde dehydrogenase, mitochondrial OS=Mus musculus OX=10090 GN=Aldh2 PE=1 SV=1	18	18	17	0.137788	1.49992	34559010	21681010	28146990	33603000	36298990	58344980		alcohol catabolic process;alcohol metabolic process;anatomical structure development;anatomical structure morphogenesis;apocarotenoid metabolic process;behavior;biological regulation;biosynthetic process;camera-type eye development;carboxylic acid metabolic process;catabolic process;cellular aldehyde metabolic process;cellular biosynthetic process;cellular hormone metabolic process;cellular keton…	3-chloroallyl aldehyde dehydrogenase activity;aldehyde dehydrogenase (NAD) activity;aldehyde dehydrogenase [NAD(P)+] activity;binding;catalytic activity;coenzyme binding;cofactor binding;hormone binding;identical protein binding;NAD binding;NAD+ binding;nucleotide binding;oxidoreductase activity;oxidoreductase activity, acting on the aldehyde or oxo group of donors;oxidoreductase activity, acting…	cell part;cytoplasm;cytoplasmic part;extracellular membrane-bounded organelle;extracellular organelle;extracellular region part;extracellular vesicular exosome;intracellular membrane-bounded organelle;intracellular organelle;intracellular organelle lumen;intracellular organelle part;intracellular part;membrane-bounded organelle;membrane-bounded vesicle;membrane-enclosed lumen;mitochondrial matrix…	Arginine and proline metabolism;Ascorbate and aldarate metabolism;beta-Alanine metabolism;Chloroalkane and chloroalkene degradation;Drug metabolism - cytochrome P450;Fatty acid metabolism;Glycerolipid metabolism;Glycolysis / Gluconeogenesis;Histidine metabolism;Limonene and pinene degradation;Lysine degradation;Metabolism of xenobiotics by cytochrome P450;Pentose and glucuronate interconversions;…	41.2	41.2	39.7	56.537	0	83.782	567610000	134	0.66304	0.584885
Q9D8E6	Q9D8E6	60S ribosomal protein L4	Rpl4	sp|Q9D8E6|RL4_MOUSE 60S ribosomal protein L4 OS=Mus musculus OX=10090 GN=Rpl4 PE=1 SV=3	4	4	4	0.598901	1.49685	2329099	401116	1991001	1377501	1057199	4283700		biosynthetic process;cellular biosynthetic process;cellular macromolecule biosynthetic process;cellular macromolecule metabolic process;cellular metabolic process;cellular process;cellular protein metabolic process;macromolecule biosynthetic process;macromolecule metabolic process;metabolic process;primary metabolic process;protein metabolic process;translation	structural constituent of ribosome;structural molecule activity	adherens junction;anchoring junction;cell junction;cell part;cell-substrate adherens junction;cell-substrate junction;cytoplasm;cytosolic large ribosomal subunit;extracellular membrane-bounded organelle;extracellular organelle;extracellular region part;extracellular vesicular exosome;focal adhesion;intracellular membrane-bounded organelle;intracellular non-membrane-bounded organelle;intracellular…	Ribosome	13.4	13.4	13.4	47.153	0	7.515	40970000	19	0.925207	0.581934
P05202	P05202	Aspartate aminotransferase, mitochondrial	Got2	sp|P05202|AATM_MOUSE Aspartate aminotransferase, mitochondrial OS=Mus musculus OX=10090 GN=Got2 PE=1 SV=1	5	5	5	0.36608	1.48642	3485101	3119802	2973500	2847200	3690103	10106000		2-oxoglutarate metabolic process;amine biosynthetic process;amine catabolic process;amine metabolic process;aspartate biosynthetic process;aspartate catabolic process;aspartate family amino acid biosynthetic process;aspartate family amino acid catabolic process;aspartate family amino acid metabolic process;aspartate metabolic process;biosynthetic process;carboxylic acid biosynthetic process;carbo…	binding;catalytic activity;cofactor binding;kynurenine-oxoglutarate transaminase activity;L-aspartate:2-oxoglutarate aminotransferase activity;L-phenylalanine aminotransferase activity;L-phenylalanine:2-oxoglutarate aminotransferase activity;pyridoxal phosphate binding;transaminase activity;transferase activity;transferase activity, transferring nitrogenous groups;vitamin B6 binding;vitamin bindi…	cell part;cytoplasmic part;extracellular membrane-bounded organelle;extracellular organelle;extracellular region part;extracellular vesicular exosome;intracellular membrane-bounded organelle;intracellular organelle;intracellular organelle lumen;intracellular organelle part;intracellular part;membrane;membrane-bounded organelle;membrane-bounded vesicle;membrane-enclosed lumen;mitochondrial inner m…	Alanine, aspartate and glutamate metabolism;Arginine and proline metabolism;Cysteine and methionine metabolism;Fat digestion and absorption;Phenylalanine metabolism;Phenylalanine, tyrosine and tryptophan biosynthesis;Tyrosine metabolism	13.7	13.7	13.7	47.411	0	15.774	80982000	33	0.796792	0.571843
O88986	O88986	2-amino-3-ketobutyrate coenzyme A ligase, mitochondrial	Gcat	sp|O88986|KBL_MOUSE 2-amino-3-ketobutyrate coenzyme A ligase, mitochondrial OS=Mus musculus OX=10090 GN=Gcat PE=1 SV=2	2	2	2	0.803095	1.48121	50550.1	183805	2081201	108583	206717	2799701		amine catabolic process;amine metabolic process;aspartate family amino acid catabolic process;aspartate family amino acid metabolic process;biosynthetic process;carboxylic acid catabolic process;carboxylic acid metabolic process;catabolic process;cellular amine metabolic process;cellular amino acid catabolic process;cellular amino acid metabolic process;cellular catabolic process;cellular ketone …	acetyltransferase activity;binding;C-acetyltransferase activity;C-acyltransferase activity;catalytic activity;cofactor binding;glycine C-acetyltransferase activity;pyridoxal phosphate binding;transferase activity;transferase activity, transferring acyl groups;transferase activity, transferring acyl groups other than amino-acyl groups;vitamin B6 binding;vitamin binding	cell part;cytoplasmic part;intracellular membrane-bounded organelle;intracellular organelle;intracellular organelle part;intracellular part;membrane-bounded organelle;mitochondrion;nuclear part;nucleoplasm;organelle;organelle part	Glycine, serine and threonine metabolism	5.8	5.8	5.8	44.93	0	3.251	13262000	3	0.983175	0.566781
P38060	P38060	Hydroxymethylglutaryl-CoA lyase, mitochondrial	Hmgcl	sp|P38060|HMGCL_MOUSE Hydroxymethylglutaryl-CoA lyase, mitochondrial OS=Mus musculus OX=10090 GN=Hmgcl PE=1 SV=2	4	4	4	0.227192	1.47527	6419803	2657901	4757299	5603002	6192604	7511798		acyl-CoA metabolic process;anatomical structure development;biosynthetic process;cellular biosynthetic process;cellular component assembly;cellular component organization;cellular component organization at cellular level;cellular component organization or biogenesis;cellular component organization or biogenesis at cellular level;cellular ketone body metabolic process;cellular metabolic process;ce…	binding;carbon-carbon lyase activity;carboxylic acid binding;catalytic activity;cation binding;coenzyme binding;cofactor binding;fatty acid binding;fatty-acyl-CoA binding;hydroxymethylglutaryl-CoA lyase activity;identical protein binding;ion binding;lipid binding;lyase activity;magnesium ion binding;manganese ion binding;metal ion binding;monocarboxylic acid binding;oxo-acid-lyase activity;protei…	cell part;cytoplasmic part;intracellular membrane-bounded organelle;intracellular organelle;intracellular organelle lumen;intracellular organelle part;intracellular part;membrane;membrane-bounded organelle;membrane-enclosed lumen;microbody;mitochondrial inner membrane;mitochondrial matrix;mitochondrial membrane;mitochondrial part;mitochondrion;organelle;organelle inner membrane;organelle lumen;or…	Butanoate metabolism;Geraniol degradation;Peroxisome;Synthesis and degradation of ketone bodies;Valine, leucine and isoleucine degradation	19.4	19.4	19.4	34.238	0	27.82	85189000	36	0.697344	0.560982
P70694;Q91WR5;Q8K023	P70694	Estradiol 17 beta-dehydrogenase 5	Akr1c6	sp|P70694|DHB5_MOUSE Estradiol 17 beta-dehydrogenase 5 OS=Mus musculus OX=10090 GN=Akr1c6 PE=1 SV=1	4	4	4	0.267352	1.46839	834920	1265300	1041900	1186300	1123100	2615600		alcohol catabolic process;alcohol metabolic process;androgen biosynthetic process;androgen metabolic process;apocarotenoid metabolic process;biological regulation;biosynthetic process;C21-steroid hormone catabolic process;C21-steroid hormone metabolic process;catabolic process;cell surface receptor linked signaling pathway;cellular aldehyde metabolic process;cellular biosynthetic process;cellular…	15-hydroxyprostaglandin-D dehydrogenase (NADP+) activity;17-alpha,20-alpha-dihydroxypregn-4-en-3-one dehydrogenase activity;alcohol dehydrogenase (NADP+) activity;alditol:NADP+ 1-oxidoreductase activity;aldo-keto reductase (NADP) activity;androsterone dehydrogenase (B-specific) activity;androsterone dehydrogenase activity;bile acid binding;binding;carboxylic acid binding;catalytic activity;delta4…	cell part;cytoplasm;cytoplasmic part;cytosol;extracellular membrane-bounded organelle;extracellular organelle;extracellular region part;extracellular vesicular exosome;intracellular;intracellular membrane-bounded organelle;intracellular organelle;intracellular part;membrane-bounded organelle;membrane-bounded vesicle;nucleus;organelle;vesicle	Bisphenol degradation;Butanoate metabolism;Chloroalkane and chloroalkene degradation;Fructose and mannose metabolism;Linoleic acid metabolism;Steroid hormone biosynthesis	18.6	18.6	18.6	37.047	0	7.8974	29385000	10	0.709667	0.55423
P17182;P21550;P17183	P17182	Alpha-enolase	Eno1	sp|P17182|ENOA_MOUSE Alpha-enolase OS=Mus musculus OX=10090 GN=Eno1 PE=1 SV=3	7	7	7	0.745226	1.45132	76917.9	1490401	856250	903100	225385	1474200		aging;alcohol catabolic process;alcohol metabolic process;anatomical structure development;anatomical structure morphogenesis;carbohydrate catabolic process;carbohydrate metabolic process;catabolic process;cellular carbohydrate catabolic process;cellular carbohydrate metabolic process;cellular metabolic process;cellular process;developmental growth;developmental process;generation of precursor me…	binding;carbon-oxygen lyase activity;catalytic activity;cation binding;hydro-lyase activity;ion binding;lyase activity;magnesium ion binding;metal ion binding;phosphopyruvate hydratase activity	cell body;cell part;cytoplasm;cytoplasmic part;cytosolic part;extracellular membrane-bounded organelle;extracellular organelle;extracellular region part;extracellular space;extracellular vesicular exosome;intracellular;intracellular part;macromolecular complex;membrane;membrane-bounded organelle;membrane-bounded vesicle;myelin sheath;neuronal cell body;organelle;perikaryon;phosphopyruvate hydrata…	Glycolysis / Gluconeogenesis;Methane metabolism;RNA degradation	22.1	22.1	22.1	47.14	0	9.7233	29550000	13	0.949182	0.537362
Q9DB20	Q9DB20	ATP synthase subunit O, mitochondrial	Atp5o	sp|Q9DB20|ATPO_MOUSE ATP synthase subunit O, mitochondrial OS=Mus musculus OX=10090 GN=Atp5o PE=1 SV=1	6	6	6	0.586321	1.45063	1225500	3464099	928021	918870	2723199	4806198		ATP biosynthetic process;ATP metabolic process;ATP synthesis coupled proton transport;biosynthetic process;cation transport;cellular biosynthetic process;cellular metabolic process;cellular nitrogen compound biosynthetic process;cellular nitrogen compound metabolic process;cellular process;energy coupled proton transport, down electrochemical gradient;establishment of localization;establishment o…	binding;cation transmembrane transporter activity;drug binding;hydrogen ion transmembrane transporter activity;hydrogen ion transporting ATP synthase activity, rotational mechanism;inorganic cation transmembrane transporter activity;ion transmembrane transporter activity;lipid binding;monovalent inorganic cation transmembrane transporter activity;steroid binding;substrate-specific transmembrane t…	cell part;cytoplasmic part;extracellular membrane-bounded organelle;extracellular organelle;extracellular region part;extracellular vesicular exosome;intracellular membrane-bounded organelle;intracellular organelle;intracellular organelle part;intracellular part;macromolecular complex;membrane;membrane part;membrane-bounded organelle;membrane-bounded vesicle;mitochondrial membrane part;mitochondr…	Alzheimer's disease;Huntington's disease;Oxidative phosphorylation;Parkinson's disease	42.3	42.3	42.3	23.363	0	13.549	108450000	16	0.92353	0.536684
P59999	P59999	Actin-related protein 2/3 complex subunit 4	Arpc4	sp|P59999|ARPC4_MOUSE Actin-related protein 2/3 complex subunit 4 OS=Mus musculus OX=10090 GN=Arpc4 PE=1 SV=3	1	1	1	0.494735	1.44647	100937	30591.3	130558	130625	131770	70881.9		actin cytoskeleton organization;actin filament organization;actin filament polymerization;actin filament-based process;actin nucleation;actin polymerization or depolymerization;Arp2/3 complex-mediated actin nucleation;biological regulation;cellular component assembly;cellular component assembly at cellular level;cellular component organization;cellular component organization at cellular level;cel…	binding;enzyme binding;protein binding;structural constituent of cytoskeleton;structural molecule activity	Arp2/3 protein complex;cell part;cell projection;cytoplasm;cytoskeletal part;extracellular membrane-bounded organelle;extracellular organelle;extracellular region part;extracellular vesicular exosome;intracellular organelle part;intracellular part;macromolecular complex;membrane-bounded organelle;membrane-bounded vesicle;organelle;organelle part;protein complex;vesicle	Bacterial invasion of epithelial cells;Fc gamma R-mediated phagocytosis;Pathogenic Escherichia coli infection;Regulation of actin cytoskeleton;Shigellosis	6.5	6.5	6.5	19.667	0.0022371	2.2893	3532000	2	0.867422	0.532534
P62270	P62270	40S ribosomal protein S18	Rps18	sp|P62270|RS18_MOUSE 40S ribosomal protein S18 OS=Mus musculus OX=10090 GN=Rps18 PE=1 SV=3	3	3	3	0.330069	1.44343	129397	57907.9	125031	110920	120368	211034		biosynthetic process;cellular biosynthetic process;cellular component biogenesis;cellular component biogenesis at cellular level;cellular component organization or biogenesis;cellular component organization or biogenesis at cellular level;cellular macromolecule biosynthetic process;cellular macromolecule metabolic process;cellular metabolic process;cellular process;cellular protein metabolic proc…	binding;nucleic acid binding;RNA binding;rRNA binding;structural constituent of ribosome;structural molecule activity	adherens junction;anchoring junction;cell junction;cell part;cell-substrate adherens junction;cell-substrate junction;cytoplasm;cytoplasmic part;cytosol;cytosolic small ribosomal subunit;extracellular membrane-bounded organelle;extracellular organelle;extracellular region part;extracellular vesicular exosome;focal adhesion;intracellular membrane-bounded organelle;intracellular organelle;intracell…	Ribosome	21.1	21.1	21.1	17.718	0	11.921	44179000	15	0.776023	0.529506
Q99JY9	Q99JY9	Actin-related protein 3	Actr3	sp|Q99JY9|ARP3_MOUSE Actin-related protein 3 OS=Mus musculus OX=10090 GN=Actr3 PE=1 SV=3	5	5	5	0.463392	1.44153	116530	56208.1	102418	73167.1	101809	269766		actin cytoskeleton organization;actin filament organization;actin filament-based process;actin nucleation;anatomical structure morphogenesis;Arp2/3 complex-mediated actin nucleation;asymmetric cell division;biological regulation;cell cycle;cell cycle cytokinesis;cell cycle process;cell division;cell part morphogenesis;cell projection morphogenesis;cell projection organization;cellular component m…	adenyl nucleotide binding;adenyl ribonucleotide binding;ATP binding;binding;nucleotide binding;purine nucleotide binding;purine ribonucleoside triphosphate binding;purine ribonucleotide binding;ribonucleotide binding;structural constituent of cytoskeleton;structural molecule activity	actin filament;adherens junction;anchoring junction;Arp2/3 protein complex;brush border;cell junction;cell part;cell projection;cell-cell junction;cell-substrate adherens junction;cell-substrate junction;cytoplasmic part;cytoskeletal part;excitatory synapse;extracellular membrane-bounded organelle;extracellular organelle;extracellular region part;extracellular vesicular exosome;focal adhesion;Gol…		15.6	15.6	15.6	47.357	0	7.6267	12431000	5	0.858949	0.527602
P32261	P32261	Antithrombin-III	Serpinc1	sp|P32261|ANT3_MOUSE Antithrombin-III OS=Mus musculus OX=10090 GN=Serpinc1 PE=1 SV=1	1	1	1	0.522181	1.44089	397530	452210	342620	494790	1477201	252090		biological regulation;blood coagulation;coagulation;hemostasis;multicellular organismal process;negative regulation of biological process;negative regulation of catalytic activity;negative regulation of defense response;negative regulation of endopeptidase activity;negative regulation of hydrolase activity;negative regulation of inflammatory response;negative regulation of molecular function;nega…	binding;carbohydrate binding;endopeptidase inhibitor activity;endopeptidase regulator activity;enzyme binding;enzyme inhibitor activity;enzyme regulator activity;glycosaminoglycan binding;heparin binding;pattern binding;peptidase inhibitor activity;peptidase regulator activity;polysaccharide binding;protease binding;protein binding;serine-type endopeptidase inhibitor activity	blood microparticle;extracellular membrane-bounded organelle;extracellular organelle;extracellular region part;extracellular space;extracellular vesicular exosome;membrane-bounded organelle;membrane-bounded vesicle;organelle;vesicle	Complement and coagulation cascades	2.2	2.2	2.2	52.003	0.0041408	1.9635	5442100	1	0.892757	0.526961
Q6PCP5	Q6PCP5	Mitochondrial fission factor	Mff	sp|Q6PCP5|MFF_MOUSE Mitochondrial fission factor OS=Mus musculus OX=10090 GN=Mff PE=1 SV=1	1	1	1	0.691453	1.43803	123952	398711	79983.5	65521	240115	747170		anatomical structure morphogenesis;apoptotic mitochondrial changes;biological regulation;cell part morphogenesis;cellular component assembly;cellular component morphogenesis;cellular component organization;cellular component organization at cellular level;cellular component organization or biogenesis;cellular component organization or biogenesis at cellular level;cellular developmental process;ce…	binding;identical protein binding;protein binding;protein dimerization activity;protein homodimerization activity	cell junction;cell part;clathrin-coated vesicle;coated vesicle;cytoplasmic membrane-bounded vesicle;cytoplasmic part;cytoplasmic vesicle;integral to membrane;integral to mitochondrial membrane;integral to organelle membrane;intracellular membrane-bounded organelle;intracellular organelle;intracellular organelle part;intracellular part;intrinsic to membrane;intrinsic to organelle membrane;membrane…		9.6	9.6	9.6	32.931	0.0022422	2.3334	3709100	1	0.94527	0.524096
P61750;P84084;Q8BSL7;P84078;P61205	P61750;P84084;Q8BSL7;P84078;P61205	ADP-ribosylation factor 4;ADP-ribosylation factor 5;ADP-ribosylation factor 2;ADP-ribosylation factor 1;ADP-ribosylation factor 3	Arf4;Arf5;Arf2;Arf1;Arf3	sp|P61750|ARF4_MOUSE ADP-ribosylation factor 4 OS=Mus musculus OX=10090 GN=Arf4 PE=1 SV=2;sp|P84084|ARF5_MOUSE ADP-ribosylation factor 5 OS=Mus musculus OX=10090 GN=Arf5 PE=1 SV=2;sp|Q8BSL7|ARF2_MOUSE ADP-ribosylation factor 2 OS=Mus musculus OX=10090 GN=A	2	2	2	0.342262	1.42949	112362	132768	66983.6	220310	147870	89601.1		activation of phospholipase D activity;anatomical structure development;apical protein localization;asymmetric protein localization;biological regulation;brain development;cation homeostasis;cell migration;cell motility;cell surface receptor linked signaling pathway;cellular cation homeostasis;cellular chemical homeostasis;cellular component movement;cellular component organization;cellular compo…	binding;epidermal growth factor receptor binding;growth factor receptor binding;GTP binding;guanyl nucleotide binding;guanyl ribonucleotide binding;nucleotide binding;protein binding;purine nucleotide binding;purine ribonucleoside triphosphate binding;purine ribonucleotide binding;receptor binding;ribonucleotide binding	adherens junction;anchoring junction;cell junction;cell leading edge;cell part;cell projection;cell projection membrane;cell projection part;cell-substrate adherens junction;cell-substrate junction;contractile fiber part;cytoplasm;cytoplasmic part;cytoskeletal part;cytosol;endomembrane system;extracellular membrane-bounded organelle;extracellular organelle;extracellular region part;extracellular …	Vibrio cholerae infection	17.2	17.2	17.2	20.396	0.0042194	2.0668	5436500	1	0.78922	0.515505
Q9CPY7	Q9CPY7	Cytosol aminopeptidase	Lap3	sp|Q9CPY7|AMPL_MOUSE Cytosol aminopeptidase OS=Mus musculus OX=10090 GN=Lap3 PE=1 SV=3	2	2	2	0.694034	1.41727	397420	187687	33247.2	131324	132609	405400			aminopeptidase activity;binding;catalytic activity;cation binding;exopeptidase activity;hydrolase activity;ion binding;manganese ion binding;metal ion binding;metalloexopeptidase activity;metallopeptidase activity;peptidase activity;peptidase activity, acting on L-amino acid peptides;transition metal ion binding	adherens junction;anchoring junction;cell junction;cell part;cell-substrate adherens junction;cell-substrate junction;cytoplasm;cytoplasmic part;extracellular membrane-bounded organelle;extracellular organelle;extracellular region part;extracellular vesicular exosome;focal adhesion;Golgi apparatus part;intracellular membrane-bounded organelle;intracellular organelle;intracellular organelle part;i…	Arginine and proline metabolism;Glutathione metabolism	3.7	3.7	3.7	56.141	0.0024272	2.78	2911300	3	0.944911	0.503119
Q9CQU3	Q9CQU3	Protein RER1	Rer1	sp|Q9CQU3|RER1_MOUSE Protein RER1 OS=Mus musculus OX=10090 GN=Rer1 PE=1 SV=1	2	2	2	0.426049	1.41357	171069	234895	70375.2	237605	147998	227148		biological regulation;cellular component organization;cellular component organization or biogenesis;cellular localization;cellular macromolecule localization;cellular membrane organization;cellular process;cellular protein localization;establishment of localization;establishment of localization in cell;Golgi vesicle transport;intracellular transport;localization;macromolecule localization;membran…	acetylcholine receptor binding;binding;protein binding;receptor binding	cell part;cell surface;cytoplasmic part;endoplasmic reticulum-Golgi intermediate compartment;Golgi apparatus;Golgi apparatus part;integral to Golgi membrane;integral to membrane;integral to organelle membrane;intracellular membrane-bounded organelle;intracellular organelle;intracellular organelle part;intracellular part;intrinsic to Golgi membrane;intrinsic to membrane;intrinsic to organelle memb…		18.9	18.9	18.9	22.988	0	7.7463	10879000	6	0.845963	0.499346
Q91Y97;P05063;P05064	Q91Y97	Fructose-bisphosphate aldolase B	Aldob	sp|Q91Y97|ALDOB_MOUSE Fructose-bisphosphate aldolase B OS=Mus musculus OX=10090 GN=Aldob PE=1 SV=3	10	10	10	0.385112	1.4093	9703998	11807000	7442198	8703404	10828000	25326010		aging;alcohol catabolic process;alcohol metabolic process;anatomical structure morphogenesis;apoptosis;biological regulation;carbohydrate catabolic process;carbohydrate metabolic process;catabolic process;cell death;cell differentiation;cellular carbohydrate catabolic process;cellular carbohydrate metabolic process;cellular component assembly;cellular component assembly at cellular level;cellular…	aldehyde-lyase activity;ATPase binding;binding;carbohydrate binding;carbon-carbon lyase activity;catalytic activity;cytoskeletal protein binding;enzyme binding;fructose binding;fructose-bisphosphate aldolase activity;identical protein binding;lyase activity;monosaccharide binding;protease binding;protein binding;sugar binding	axon;cell part;cell projection;centriolar satellite;contractile fiber part;cytoplasmic part;cytoskeletal part;extracellular membrane-bounded organelle;extracellular organelle;extracellular region part;extracellular vesicular exosome;intracellular membrane-bounded organelle;intracellular organelle;intracellular organelle part;intracellular part;M band;macromolecular complex;membrane;membrane-bound…	Carbon fixation in photosynthetic organisms;Fructose and mannose metabolism;Glycolysis / Gluconeogenesis;Pentose phosphate pathway	34.9	34.9	34.9	39.507	0	49.596	240580000	41	0.825475	0.494981	unknown
P10126;P62631	P10126	Elongation factor 1-alpha 1	Eef1a1	sp|P10126|EF1A1_MOUSE Elongation factor 1-alpha 1 OS=Mus musculus OX=10090 GN=Eef1a1 PE=1 SV=3	12	12	12	0.150699	1.40732	83200950	57025970	64560020	76817980	86143980	129020000		biological regulation;biosynthetic process;cellular biosynthetic process;cellular macromolecule biosynthetic process;cellular macromolecule metabolic process;cellular metabolic process;cellular process;cellular response to chemical stimulus;cellular response to endogenous stimulus;cellular response to epidermal growth factor stimulus;cellular response to growth factor stimulus;cellular response t…	binding;catalytic activity;enzyme binding;GTP binding;GTPase activity;guanyl nucleotide binding;guanyl ribonucleotide binding;hydrolase activity;hydrolase activity, acting on acid anhydrides;hydrolase activity, acting on acid anhydrides, in phosphorus-containing anhydrides;kinase binding;nucleic acid binding;nucleoside-triphosphatase activity;nucleotide binding;protein binding;protein kinase bind…	cell body;cell cortex part;cell part;cell projection membrane;cell projection part;cortical actin cytoskeleton;cortical cytoskeleton;cytoplasm;cytoplasmic part;cytoskeletal part;cytoskeleton;cytosol;eukaryotic translation elongation factor 1 complex;extracellular membrane-bounded organelle;extracellular organelle;extracellular region part;extracellular space;extracellular vesicular exosome;intrac…	RNA transport	42.4	42.4	42.4	50.113	0	69.018	1215100000	146	0.663325	0.492952
P62301	P62301	40S ribosomal protein S13	Rps13	sp|P62301|RS13_MOUSE 40S ribosomal protein S13 OS=Mus musculus OX=10090 GN=Rps13 PE=1 SV=2	2	2	2	0.555302	1.40135	1632400	306943	1304000	1142829	1294700	1215200		biological regulation;biosynthetic process;cellular biosynthetic process;cellular macromolecule biosynthetic process;cellular macromolecule metabolic process;cellular metabolic process;cellular process;cellular protein metabolic process;macromolecule biosynthetic process;macromolecule metabolic process;metabolic process;negative regulation of biological process;negative regulation of cellular met…	binding;mRNA binding;nucleic acid binding;RNA binding;rRNA binding;SSU rRNA binding;structural constituent of ribosome;structural molecule activity	adherens junction;anchoring junction;cell junction;cell part;cell-substrate adherens junction;cell-substrate junction;cytosolic small ribosomal subunit;extracellular membrane-bounded organelle;extracellular organelle;extracellular region part;extracellular vesicular exosome;focal adhesion;intracellular membrane-bounded organelle;intracellular non-membrane-bounded organelle;intracellular organelle…	Ribosome	14.6	14.6	14.6	17.222	0	3.7663	23775000	3	0.908989	0.486814
Q64310	Q64310	Surfeit locus protein 4	Surf4	sp|Q64310|SURF4_MOUSE Surfeit locus protein 4 OS=Mus musculus OX=10090 GN=Surf4 PE=1 SV=1	3	3	3	0.541895	1.3813	44831.3	86948.7	230990	154799	112581	136165		biological regulation;cellular component organization;cellular component organization at cellular level;cellular component organization or biogenesis;cellular component organization or biogenesis at cellular level;cellular process;Golgi organization;organelle organization;positive regulation of biological process;positive regulation of cellular component organization;positive regulation of cellul…		cell part;cytoplasmic part;endoplasmic reticulum membrane;endoplasmic reticulum part;endoplasmic reticulum-Golgi intermediate compartment;endoplasmic reticulum-Golgi intermediate compartment membrane;Golgi apparatus part;Golgi membrane;integral to membrane;intracellular membrane-bounded organelle;intracellular organelle;intracellular organelle part;intracellular part;intrinsic to membrane;membran…		14.9	14.9	14.9	30.381	0	6.0919	3410900	3	0.904	0.466025
P35700	P35700	Peroxiredoxin-1	Prdx1	sp|P35700|PRDX1_MOUSE Peroxiredoxin-1 OS=Mus musculus OX=10090 GN=Prdx1 PE=1 SV=1	10	10	9	0.200494	1.38105	29166010	26676000	16862000	29811010	27802000	41695020		anatomical structure homeostasis;biological regulation;catabolic process;cell killing;cell proliferation;cellular catabolic process;cellular metabolic process;cellular process;cellular response to chemical stimulus;cellular response to hydrogen peroxide;cellular response to oxidative stress;cellular response to oxygen radical;cellular response to reactive oxygen species;cellular response to stimu…	antioxidant activity;binding;catalytic activity;cation binding;heme binding;identical protein binding;ion binding;iron ion binding;metal ion binding;oxidoreductase activity;oxidoreductase activity, acting on paired donors, with incorporation or reduction of molecular oxygen;oxidoreductase activity, acting on peroxide as acceptor;peroxidase activity;peroxiredoxin activity;protein binding;tetrapyrr…	cell part;chromatin;chromosomal part;cytoplasm;cytoplasmic membrane-bounded vesicle;cytoplasmic part;cytoplasmic vesicle;cytosol;euchromatin;extracellular membrane-bounded organelle;extracellular organelle;extracellular region part;extracellular space;extracellular vesicular exosome;intracellular membrane-bounded organelle;intracellular non-membrane-bounded organelle;intracellular organelle;intra…	Peroxisome	57.8	57.8	53.8	22.176	0	26.957	475120000	55	0.687626	0.465768
CON__Q3SZR3	CON__Q3SZR3				7	7	7	0.653249	1.37944	11774000	17288010	12242000	36866980	34962000	5074498	+					35.1	35.1	35.1	23.182	0	36.62	241610000	41	0.94484	0.46408
P25688	P25688	Uricase	Uox	sp|P25688|URIC_MOUSE Uricase OS=Mus musculus OX=10090 GN=Uox PE=1 SV=2	2	2	2	0.752715	1.36413	264164	55144	156379	115675	59355.9	842190		catabolic process;cellular aromatic compound metabolic process;cellular catabolic process;cellular metabolic process;cellular nitrogen compound catabolic process;cellular nitrogen compound metabolic process;cellular process;heterocycle catabolic process;heterocycle metabolic process;metabolic process;nitrogen compound metabolic process;nucleobase metabolic process;nucleobase-containing compound m…	catalytic activity;oxidoreductase activity;oxidoreductase activity, acting on other nitrogenous compounds as donors;oxidoreductase activity, acting on other nitrogenous compounds as donors, oxygen as acceptor;urate oxidase activity	cell part;cytoplasmic part;intracellular membrane-bounded organelle;intracellular organelle;intracellular part;membrane-bounded organelle;microbody;mitochondrion;organelle;peroxisome	Caffeine metabolism;Purine metabolism	7.3	7.3	7.3	35.039	0	4.1625	10208000	5	0.944909	0.447976
Q9D2G2	Q9D2G2	Dihydrolipoyllysine-residue succinyltransferase component of 2-oxoglutarate dehydrogenase complex, mitochondrial	Dlst	sp|Q9D2G2|ODO2_MOUSE Dihydrolipoyllysine-residue succinyltransferase component of 2-oxoglutarate dehydrogenase complex, mitochondrial OS=Mus musculus OX=10090 GN=Dlst PE=1 SV=1	2	2	2	0.431438	1.35954	1586399	798390	1518699	1341800	1238000	2909800		acetyl-CoA catabolic process;acetyl-CoA metabolic process;amine catabolic process;amine metabolic process;aspartate family amino acid catabolic process;aspartate family amino acid metabolic process;carboxylic acid catabolic process;carboxylic acid metabolic process;catabolic process;cellular amine metabolic process;cellular amino acid catabolic process;cellular amino acid metabolic process;cellul…	catalytic activity;dihydrolipoyllysine-residue succinyltransferase activity;S-acyltransferase activity;S-succinyltransferase activity;succinyltransferase activity;transferase activity;transferase activity, transferring acyl groups;transferase activity, transferring acyl groups other than amino-acyl groups	cell part;cytoplasmic part;extracellular membrane-bounded organelle;extracellular organelle;extracellular region part;extracellular vesicular exosome;intracellular membrane-bounded organelle;intracellular organelle;intracellular part;macromolecular complex;membrane;membrane-bounded organelle;membrane-bounded vesicle;mitochondrion;myelin sheath;nucleus;organelle;oxoglutarate dehydrogenase complex;…	Citrate cycle (TCA cycle);Lysine degradation	3.7	3.7	3.7	48.994	0.0022321	2.2774	28755000	8	0.839099	0.443115
Q8C196	Q8C196	Carbamoyl-phosphate synthase [ammonia], mitochondrial	Cps1	sp|Q8C196|CPSM_MOUSE Carbamoyl-phosphate synthase [ammonia], mitochondrial OS=Mus musculus OX=10090 GN=Cps1 PE=1 SV=2	63	63	63	0.2053	1.35751	261229900	161570000	207509900	236909900	246440000	375280100		acylglycerol catabolic process;acylglycerol metabolic process;amide biosynthetic process;amine biosynthetic process;amine catabolic process;amine metabolic process;anatomical structure development;anion homeostasis;arginine biosynthetic process;arginine metabolic process;biological regulation;biosynthetic process;carbamoyl phosphate biosynthetic process;carbamoyl phosphate metabolic process;carbo…	adenyl nucleotide binding;adenyl ribonucleotide binding;amine binding;amino acid binding;ATP binding;binding;calcium ion binding;carbamoyl-phosphate synthase (ammonia) activity;carbamoyl-phosphate synthase (glutamine-hydrolyzing) activity;carbon-nitrogen ligase activity, with glutamine as amido-N-donor;carboxylic acid binding;catalytic activity;cation binding;endopeptidase activity;glutamate bind…	cell part;cytoplasmic part;intracellular membrane-bounded organelle;intracellular non-membrane-bounded organelle;intracellular organelle;intracellular organelle part;intracellular part;macromolecular complex;membrane;membrane-bounded organelle;mitochondrial inner membrane;mitochondrial membrane;mitochondrial nucleoid;mitochondrial part;mitochondrion;non-membrane-bounded organelle;nuclear part;nuc…	Alanine, aspartate and glutamate metabolism;Arginine and proline metabolism;Nitrogen metabolism	57.1	57.1	57.1	164.62	0	323.31	4656700000	594	0.678162	0.440961
Q9DBM2	Q9DBM2	Peroxisomal bifunctional enzyme;Enoyl-CoA hydratase/3,2-trans-enoyl-CoA isomerase;3-hydroxyacyl-CoA dehydrogenase	Ehhadh	sp|Q9DBM2|ECHP_MOUSE Peroxisomal bifunctional enzyme OS=Mus musculus OX=10090 GN=Ehhadh PE=1 SV=4	7	7	7	0.60818	1.34804	1403101	1405499	1708400	1061101	1334601	5827900		acyl-CoA metabolic process;carboxylic acid catabolic process;carboxylic acid metabolic process;catabolic process;cellular catabolic process;cellular ketone metabolic process;cellular lipid catabolic process;cellular lipid metabolic process;cellular macromolecule metabolic process;cellular metabolic process;cellular process;cellular protein metabolic process;coenzyme metabolic process;cofactor met…	3-hydroxyacyl-CoA dehydrogenase activity;binding;carbon-oxygen lyase activity;catalytic activity;coenzyme binding;cofactor binding;dodecenoyl-CoA delta-isomerase activity;enoyl-CoA hydratase activity;enzyme binding;hydro-lyase activity;intramolecular oxidoreductase activity;intramolecular oxidoreductase activity, transposing C=C bonds;isomerase activity;lyase activity;oxidoreductase activity;oxid…	cell part;cytoplasmic part;cytosol;intracellular membrane-bounded organelle;intracellular organelle;intracellular part;membrane-bounded organelle;microbody;mitochondrion;organelle;peroxisome	Aminobenzoate degradation;Benzoate degradation;beta-Alanine metabolism;Butanoate metabolism;Caprolactam degradation;Fatty acid metabolism;Lysine degradation;Peroxisome;PPAR signaling pathway;Propanoate metabolism;Tryptophan metabolism;Valine, leucine and isoleucine degradation	15.3	15.3	15.3	78.301	0	12.019	32772000	21	0.929686	0.430866
Q9Z2I8	Q9Z2I8	Succinyl-CoA ligase [GDP-forming] subunit beta, mitochondrial	Suclg2	sp|Q9Z2I8|SUCB2_MOUSE Succinate--CoA ligase [GDP-forming] subunit beta, mitochondrial OS=Mus musculus OX=10090 GN=Suclg2 PE=1 SV=3	6	6	6	0.327384	1.32054	3796000	3081498	1820800	4034702	2882801	4216800		acetyl-CoA catabolic process;acetyl-CoA metabolic process;carboxylic acid metabolic process;catabolic process;cellular catabolic process;cellular ketone metabolic process;cellular metabolic process;cellular process;coenzyme catabolic process;coenzyme metabolic process;cofactor catabolic process;cofactor metabolic process;dicarboxylic acid metabolic process;metabolic process;organic acid metabolic…	acid-thiol ligase activity;adenyl nucleotide binding;adenyl ribonucleotide binding;ATP binding;binding;catalytic activity;cation binding;CoA-ligase activity;GDP binding;GTP binding;guanyl nucleotide binding;guanyl ribonucleotide binding;ion binding;ligase activity;ligase activity, forming carbon-sulfur bonds;metal ion binding;nucleotide binding;oxidoreductase activity;oxidoreductase activity, act…	cell part;cytoplasmic part;intracellular membrane-bounded organelle;intracellular organelle;intracellular organelle part;intracellular part;macromolecular complex;membrane;membrane-bounded organelle;mitochondrial part;mitochondrial tricarboxylic acid cycle enzyme complex;mitochondrion;organelle;organelle part;plasma membrane;protein complex;succinate-CoA ligase complex;succinate-CoA ligase comple…	Citrate cycle (TCA cycle);Propanoate metabolism	14.5	14.5	14.5	46.839	0	12.037	58430000	24	0.778722	0.401133
P12710	P12710	Fatty acid-binding protein, liver	Fabp1	sp|P12710|FABPL_MOUSE Fatty acid-binding protein, liver OS=Mus musculus OX=10090 GN=Fabp1 PE=1 SV=2	4	4	4	0.650872	1.31953	2452699	7715100	3010000	2769499	3910501	12083010		biological regulation;cellular process;cellular response to chemical stimulus;cellular response to hydrogen peroxide;cellular response to hypoxia;cellular response to oxidative stress;cellular response to oxygen levels;cellular response to reactive oxygen species;cellular response to stimulus;cellular response to stress;digestive system process;intestinal absorption;multicellular organismal proce…	antioxidant activity;bile acid binding;binding;carboxylic acid binding;chromatin binding;drug binding;fatty acid binding;fatty acid transporter activity;lipid binding;lipid transporter activity;long-chain fatty acid transporter activity;monocarboxylic acid binding;phospholipid binding;steroid binding;substrate-specific transporter activity;transporter activity	apical cortex;cell cortex part;cell part;cytoplasm;cytoplasmic part;cytosol;extracellular membrane-bounded organelle;extracellular organelle;extracellular region part;extracellular vesicular exosome;intracellular membrane-bounded organelle;intracellular organelle;intracellular organelle lumen;intracellular organelle part;intracellular part;membrane-bounded organelle;membrane-bounded vesicle;membr…	Fat digestion and absorption;PPAR signaling pathway	44.9	44.9	44.9	14.245	0	31.644	136080000	35	0.946617	0.400023
O08807	O08807	Peroxiredoxin-4	Prdx4	sp|O08807|PRDX4_MOUSE Peroxiredoxin-4 OS=Mus musculus OX=10090 GN=Prdx4 PE=1 SV=1	3	2	2	0.241698	1.31455	4830200	3953502	2864402	4058300	4847601	6316001		4-hydroxyproline metabolic process;amine metabolic process;anatomical structure development;biological regulation;carboxylic acid metabolic process;cell redox homeostasis;cellular amine metabolic process;cellular amino acid metabolic process;cellular component organization;cellular component organization at cellular level;cellular component organization or biogenesis;cellular component organizati…	antioxidant activity;binding;catalytic activity;identical protein binding;oxidoreductase activity;oxidoreductase activity, acting on paired donors, with incorporation or reduction of molecular oxygen;oxidoreductase activity, acting on peroxide as acceptor;peroxidase activity;peroxiredoxin activity;protein binding;protein dimerization activity;protein homodimerization activity	cell part;cytoplasm;cytoplasmic part;cytosol;endoplasmic reticulum;extracellular membrane-bounded organelle;extracellular organelle;extracellular region part;extracellular space;extracellular vesicular exosome;intracellular membrane-bounded organelle;intracellular organelle;intracellular part;membrane-bounded organelle;membrane-bounded vesicle;mitochondrion;nucleus;organelle;smooth endoplasmic re…		10.6	7.7	7.7	31.052	0	3.5905	79582000	13	0.721102	0.39457
Q6PGB6	Q6PGB6	N-alpha-acetyltransferase 50	Naa50	sp|Q6PGB6|NAA50_MOUSE N-alpha-acetyltransferase 50 OS=Mus musculus OX=10090 GN=Naa50 PE=1 SV=1	6	6	6	0.651608	1.31421	4276700	1237801	6245901	3623499	2879601	7192600		cell cycle process;cellular component organization;cellular component organization at cellular level;cellular component organization or biogenesis;cellular component organization or biogenesis at cellular level;cellular macromolecule metabolic process;cellular metabolic process;cellular process;cellular protein metabolic process;centromeric sister chromatid cohesion;chromatin modification;chromat…	acetyltransferase activity;catalytic activity;H4 histone acetyltransferase activity;histone acetyltransferase activity;lysine N-acetyltransferase activity;N-acetyltransferase activity;N-acyltransferase activity;peptide alpha-N-acetyltransferase activity;peptide N-acetyltransferase activity;transferase activity;transferase activity, transferring acyl groups;transferase activity, transferring acyl …	cell part;cytoplasm;cytoplasmic part;extracellular membrane-bounded organelle;extracellular organelle;extracellular region part;extracellular vesicular exosome;intracellular part;macromolecular complex;membrane-bounded organelle;membrane-bounded vesicle;NatA complex;N-terminal protein acetyltransferase complex;organelle;protein acetyltransferase complex;protein complex;vesicle		29.6	29.6	29.6	19.414	0	9.9501	67855000	29	0.944268	0.394193
P07724	P07724	Serum albumin	Alb	sp|P07724|ALBU_MOUSE Serum albumin OS=Mus musculus OX=10090 GN=Alb PE=1 SV=3	5	4	4	0.716306	1.30337	3617602	4859202	1822300	10864000	4930202	1324200		anatomical structure homeostasis;behavior;biological regulation;cell communication;cell killing;cellular process;cellular response to external stimulus;cellular response to extracellular stimulus;cellular response to nutrient levels;cellular response to starvation;cellular response to stimulus;cellular response to stress;circadian behavior;circadian rhythm;circadian sleep/wake cycle process;cytol…	binding;carboxylic acid binding;cation binding;chaperone binding;cofactor binding;DNA binding;drug binding;fatty acid binding;ion binding;lipid binding;metal ion binding;monocarboxylic acid binding;nucleic acid binding;oxygen binding;protein binding;pyridoxal phosphate binding;toxin binding;transition metal ion binding;vitamin B6 binding;vitamin binding;zinc ion binding	basement membrane;blood microparticle;cell part;cytoplasm;extracellular matrix part;extracellular membrane-bounded organelle;extracellular organelle;extracellular region;extracellular region part;extracellular space;extracellular vesicular exosome;intracellular membrane-bounded organelle;intracellular organelle;intracellular part;macromolecular complex;membrane-bounded organelle;membrane-bounded …		9.4	9.4	9.4	68.692	0	7.7931	78984000	13	0.945785	0.382246
Q8VCH0	Q8VCH0	3-ketoacyl-CoA thiolase B, peroxisomal	Acaa1b	sp|Q8VCH0|THIKB_MOUSE 3-ketoacyl-CoA thiolase B, peroxisomal OS=Mus musculus OX=10090 GN=Acaa1b PE=1 SV=1	11	11	3	0.293274	1.30216	3129001	5371997	4169701	4003300	5778200	6689999		carboxylic acid metabolic process;cellular ketone metabolic process;cellular lipid metabolic process;cellular metabolic process;cellular process;fatty acid metabolic process;lipid metabolic process;metabolic process;monocarboxylic acid metabolic process;organic acid metabolic process;oxoacid metabolic process;primary metabolic process;small molecule metabolic process	acetyl-CoA C-acyltransferase activity;C-acyltransferase activity;catalytic activity;transferase activity;transferase activity, transferring acyl groups;transferase activity, transferring acyl groups other than amino-acyl groups	cell part;cytoplasmic part;intracellular membrane-bounded organelle;intracellular organelle;intracellular part;membrane-bounded organelle;microbody;mitochondrion;organelle;peroxisome	Benzoate degradation;Biosynthesis of unsaturated fatty acids;Fatty acid metabolism;Peroxisome;PPAR signaling pathway;Valine, leucine and isoleucine degradation	48.6	48.6	13.2	43.995	0	29.788	73750000	5	0.75568	0.380904
P62717	P62717	60S ribosomal protein L18a	Rpl18a	sp|P62717|RL18A_MOUSE 60S ribosomal protein L18a OS=Mus musculus OX=10090 GN=Rpl18a PE=1 SV=1	1	1	1	0.647265	1.29948	224065	243235	61711.7	346786	153014	139088		biosynthetic process;cellular biosynthetic process;cellular macromolecule biosynthetic process;cellular macromolecule metabolic process;cellular metabolic process;cellular process;cellular protein metabolic process;macromolecule biosynthetic process;macromolecule metabolic process;metabolic process;primary metabolic process;protein metabolic process;translation	structural constituent of ribosome;structural molecule activity	cell part;cytosolic large ribosomal subunit;intracellular organelle part;intracellular part;large ribosomal subunit;macromolecular complex;membrane;organelle part;ribonucleoprotein complex	Ribosome	8	8	8	20.732	0.0023474	2.6674	2711800	2	0.945414	0.377939
Q02257	Q02257	Junction plakoglobin	Jup	sp|Q02257|PLAK_MOUSE Junction plakoglobin OS=Mus musculus OX=10090 GN=Jup PE=1 SV=3	6	6	6	0.879029	1.29634	72844.5	139909	4122201	501650	75965	2401701		adherens junction assembly;adherens junction organization;anatomical structure development;biological adhesion;biological regulation;cell adhesion;cell junction assembly;cell junction organization;cell migration;cell motility;cell-cell adhesion;cell-cell junction assembly;cell-cell junction organization;cellular component assembly;cellular component assembly at cellular level;cellular component m…	alpha-catenin binding;binding;cadherin binding;cell adhesion molecule binding;enzyme binding;molecular transducer activity;phosphatase binding;protein binding;protein binding transcription factor activity;protein phosphatase binding;signal transducer activity;structural molecule activity;transcription coactivator activity;transcription cofactor activity;transcription factor binding transcription …	actin cytoskeleton;adherens junction;anchoring junction;apicolateral plasma membrane;catenin complex;catenin-TCF7L2 complex;cell junction;cell part;cell-cell adherens junction;cell-cell contact zone;cell-cell junction;cell-substrate adherens junction;cell-substrate junction;contractile fiber part;cytoplasm;cytoplasmic part;cytoskeletal part;cytoskeleton;cytosol;cytosolic part;desmosome;extracellu…	Acute myeloid leukemia;Arrhythmogenic right ventricular cardiomyopathy (ARVC);Pathways in cancer	8.9	8.9	8.9	81.8	0	10.006	34530000	11	0.989244	0.374448
Q8BG05	Q8BG05	Heterogeneous nuclear ribonucleoprotein A3	Hnrnpa3	sp|Q8BG05|ROA3_MOUSE Heterogeneous nuclear ribonucleoprotein A3 OS=Mus musculus OX=10090 GN=Hnrnpa3 PE=1 SV=1	2	2	2	0.748948	1.29163	954350	117552	1013600	443540	563032	981190		cellular macromolecule metabolic process;cellular metabolic process;cellular nitrogen compound metabolic process;cellular process;macromolecule metabolic process;metabolic process;mRNA metabolic process;mRNA processing;nitrogen compound metabolic process;nucleic acid metabolic process;nucleobase-containing compound metabolic process;primary metabolic process;RNA metabolic process;RNA processing;R…	binding;nucleic acid binding;nucleotide binding;RNA binding	cell part;intracellular organelle part;intracellular part;macromolecular complex;nuclear part;organelle part;ribonucleoprotein complex;spliceosomal complex	Spliceosome	6.6	6.6	6.6	39.652	0	3.9984	4228700	2	0.946374	0.369194
P35979	P35979	60S ribosomal protein L12	Rpl12	sp|P35979|RL12_MOUSE 60S ribosomal protein L12 OS=Mus musculus OX=10090 GN=Rpl12 PE=1 SV=2	6	6	6	0.54564	1.28006	10685000	4018099	6750904	6554899	6698601	13845010		biosynthetic process;cellular biosynthetic process;cellular macromolecule biosynthetic process;cellular macromolecule metabolic process;cellular metabolic process;cellular process;cellular protein metabolic process;macromolecule biosynthetic process;macromolecule metabolic process;metabolic process;primary metabolic process;protein metabolic process;translation	binding;nucleic acid binding;RNA binding;structural constituent of ribosome;structural molecule activity	cell part;cytoplasmic part;intracellular non-membrane-bounded organelle;intracellular organelle;intracellular part;macromolecular complex;non-membrane-bounded organelle;organelle;ribonucleoprotein complex;ribosome	Ribosome	54.5	54.5	54.5	17.804	0	16.537	131750000	37	0.908015	0.356206
Q8VIJ6	Q8VIJ6	Splicing factor, proline- and glutamine-rich	Sfpq	sp|Q8VIJ6|SFPQ_MOUSE Splicing factor, proline- and glutamine-rich OS=Mus musculus OX=10090 GN=Sfpq PE=1 SV=1	2	2	2	0.82982	1.27031	2175100	136962	1421400	2046300	298220	1422400		alternative nuclear mRNA splicing, via spliceosome;biological regulation;biosynthetic process;cellular biosynthetic process;cellular component organization;cellular component organization at cellular level;cellular component organization or biogenesis;cellular component organization or biogenesis at cellular level;cellular macromolecule biosynthetic process;cellular macromolecule metabolic proces…	binding;core promoter binding;DNA binding;enzyme binding;histone deacetylase binding;nucleic acid binding;nucleotide binding;protein binding;regulatory region DNA binding;regulatory region nucleic acid binding;sequence-specific DNA binding;transcription regulatory region DNA binding;transcription regulatory region sequence-specific DNA binding	cell part;chromatin;chromosomal part;cytoplasm;intracellular membrane-bounded organelle;intracellular organelle;intracellular organelle part;intracellular part;membrane-bounded organelle;nuclear body;nuclear matrix;nuclear part;nucleoplasm;nucleoplasm part;nucleus;organelle;organelle part;paraspeckles		3.7	3.7	3.7	75.441	0	3.3688	18164000	6	0.982211	0.345183
CON__Q3SX28;P58774;Q7TMK6	CON__Q3SX28;P58774	Tropomyosin beta chain	Tpm2	;sp|P58774|TPM2_MOUSE Tropomyosin beta chain OS=Mus musculus OX=10090 GN=Tpm2 PE=1 SV=1	8	3	3	0.814821	1.26144	48907	185227	107674	676800	52298.3	55313.8	+	biological regulation;cellular component organization;cellular component organization at cellular level;cellular component organization or biogenesis;cellular component organization or biogenesis at cellular level;cellular process;early endosome to late endosome transport;endosome organization;endosome to lysosome transport;endosome transport;establishment of localization;establishment of localiz…	binding;identical protein binding;protein binding;structural constituent of cytoskeleton;structural molecule activity	cell part;centrosome;contractile fiber part;cytoplasmic part;cytoskeletal part;FHF complex;HOPS complex;intracellular non-membrane-bounded organelle;intracellular organelle;intracellular organelle part;intracellular part;macromolecular complex;membrane part;microtubule;microtubule organizing center;muscle thin filament tropomyosin;non-membrane-bounded organelle;organelle;organelle part;protein co…	Cardiac muscle contraction;Dilated cardiomyopathy;Hypertrophic cardiomyopathy (HCM)	22.9	9.5	9.5	33.012	0	9.9772	16504000	3	0.988238	0.335068
P01806;P01811;P01810;P01808;P01807	P01806;P01811;P01810;P01808;P01807	Ig heavy chain V region 441;Ig heavy chain V region UPC10;Ig heavy chain V region J539;Ig heavy chain V region T601;Ig heavy chain V region X44		sp|P01806|HVM36_MOUSE Ig heavy chain V region 441 OS=Mus musculus OX=10090 PE=4 SV=1;sp|P01811|HVM41_MOUSE Ig heavy chain V region UPC10 OS=Mus musculus OX=10090 PE=1 SV=1;sp|P01810|HVM40_MOUSE Ig heavy chain V region J539 OS=Mus musculus OX=10090 PE=1 SV=	1	1	1	0.821426	1.25743	622190	123330	715150	106784	1322501	772560			antigen binding;binding			13.8	13.8	13.8	12.911	0	3.5548	8119300	3	0.988856	0.330473
Q9D0E1	Q9D0E1	Heterogeneous nuclear ribonucleoprotein M	Hnrnpm	sp|Q9D0E1|HNRPM_MOUSE Heterogeneous nuclear ribonucleoprotein M OS=Mus musculus OX=10090 GN=Hnrnpm PE=1 SV=3	6	6	6	0.662374	1.25124	303852	74387.4	86605.6	120984	214062	148066		alternative nuclear mRNA splicing, via spliceosome;cellular macromolecule metabolic process;cellular metabolic process;cellular nitrogen compound metabolic process;cellular process;macromolecule metabolic process;metabolic process;mRNA metabolic process;mRNA processing;nitrogen compound metabolic process;nuclear mRNA splicing, via spliceosome;nucleic acid metabolic process;nucleobase-containing c…	binding;nucleotide binding;protein binding;protein domain specific binding	catalytic step 2 spliceosome;cell part;extracellular matrix;extracellular membrane-bounded organelle;extracellular organelle;extracellular region part;extracellular vesicular exosome;intracellular organelle part;intracellular part;macromolecular complex;membrane;membrane-bounded organelle;membrane-bounded vesicle;nuclear body;nuclear matrix;nuclear part;nucleoplasm;nucleoplasm part;organelle;orga…	Spliceosome	9.5	9.5	9.5	77.648	0	8.5549	6209300	6	0.940053	0.323355
Q60932	Q60932	Voltage-dependent anion-selective channel protein 1	Vdac1	sp|Q60932|VDAC1_MOUSE Voltage-dependent anion-selective channel protein 1 OS=Mus musculus OX=10090 GN=Vdac1 PE=1 SV=3	2	2	2	0.706435	1.23583	106708	397559	78250.1	210569	221933	134075		apoptosis;behavior;behavioral defense response;behavioral fear response;cell communication;cell death;cell differentiation;cell-cell signaling;cellular developmental process;cellular process;cognition;death;defense response;developmental process;epithelial cell differentiation;fear response;learning;learning or memory;multicellular organismal process;multicellular organismal response to stress;ne…	anion channel activity;anion transmembrane transporter activity;binding;channel activity;enzyme binding;gated channel activity;ion channel activity;ion transmembrane transporter activity;kinase binding;nucleotide binding;passive transmembrane transporter activity;porin activity;protein binding;protein kinase binding;substrate-specific channel activity;substrate-specific transmembrane transporter …	cell part;cytoplasmic part;extracellular membrane-bounded organelle;extracellular organelle;extracellular region part;extracellular vesicular exosome;intracellular membrane-bounded organelle;intracellular non-membrane-bounded organelle;intracellular organelle;intracellular organelle part;intracellular part;macromolecular complex;membrane;membrane part;membrane-bounded organelle;membrane-bounded v…	Calcium signaling pathway;Huntington's disease;Parkinson's disease	7.8	7.8	7.8	32.351	0.0023419	2.6312	3740900	2	0.942286	0.305484
Q9R0P5	Q9R0P5	Destrin	Dstn	sp|Q9R0P5|DEST_MOUSE Destrin OS=Mus musculus OX=10090 GN=Dstn PE=1 SV=3	2	2	2	0.0755268	1.22982	692390	831780	733800	1023000	812210	946050		actin cytoskeleton organization;actin filament depolymerization;actin filament organization;actin filament severing;actin filament-based process;actin polymerization or depolymerization;biological regulation;cellular component disassembly;cellular component disassembly at cellular level;cellular component organization;cellular component organization at cellular level;cellular component organizati…		cell cortex part;cell part;cortical actin cytoskeleton;cortical cytoskeleton;cytoplasm;cytoplasmic part;cytoskeletal part;cytoskeleton;extracellular membrane-bounded organelle;extracellular organelle;extracellular region part;extracellular vesicular exosome;intracellular non-membrane-bounded organelle;intracellular organelle;intracellular organelle part;intracellular part;membrane-bounded organel…		14.5	14.5	14.5	18.521	0	4.3835	13728000	13	0.578	0.298443
P00405	P00405	Cytochrome c oxidase subunit 2	Mtco2	sp|P00405|COX2_MOUSE Cytochrome c oxidase subunit 2 OS=Mus musculus OX=10090 GN=Mtco2 PE=1 SV=1	2	2	2	0.736234	1.22874	110210	414650	82748	275869	110217	230720		cellular metabolic process;cellular process;electron transport chain;generation of precursor metabolites and energy;metabolic process;oxidation-reduction process	binding;catalytic activity;cation binding;cation transmembrane transporter activity;copper ion binding;cytochrome-c oxidase activity;heme-copper terminal oxidase activity;hydrogen ion transmembrane transporter activity;inorganic cation transmembrane transporter activity;ion binding;ion transmembrane transporter activity;metal ion binding;monovalent inorganic cation transmembrane transporter activ…	cell part;cytoplasmic part;extracellular membrane-bounded organelle;extracellular organelle;extracellular region part;extracellular vesicular exosome;integral to membrane;intracellular membrane-bounded organelle;intracellular organelle;intracellular organelle part;intracellular part;intrinsic to membrane;macromolecular complex;membrane;membrane part;membrane-bounded organelle;membrane-bounded ves…	Alzheimer's disease;Cardiac muscle contraction;Huntington's disease;Oxidative phosphorylation;Parkinson's disease	11.5	11.5	11.5	25.976	0	3.8543	7180100	6	0.953782	0.297176
Q3UEG6	Q3UEG6	Alanine--glyoxylate aminotransferase 2, mitochondrial	Agxt2	sp|Q3UEG6|AGT2_MOUSE Alanine--glyoxylate aminotransferase 2, mitochondrial OS=Mus musculus OX=10090 GN=Agxt2 PE=1 SV=1	2	2	2	0.88945	1.22164	925460	60759.3	1108900	69310.9	1325299	1237599		alanine catabolic process;alanine metabolic process;aldehyde catabolic process;amine biosynthetic process;amine catabolic process;amine metabolic process;biological regulation;biosynthetic process;carboxylic acid biosynthetic process;carboxylic acid catabolic process;carboxylic acid metabolic process;catabolic process;cellular aldehyde metabolic process;cellular amine metabolic process;cellular a…	(R)-3-amino-2-methylpropionate-pyruvate transaminase activity;alanine-glyoxylate transaminase activity;binding;catalytic activity;cofactor binding;pyridoxal phosphate binding;transaminase activity;transferase activity;transferase activity, transferring nitrogenous groups;vitamin B6 binding;vitamin binding	cell part;cytoplasmic part;intracellular membrane-bounded organelle;intracellular organelle;intracellular part;membrane-bounded organelle;mitochondrion;organelle	Alanine, aspartate and glutamate metabolism;Glycine, serine and threonine metabolism	5.3	5.3	5.3	57.114	0.0023256	2.5553	10452000	2	0.991223	0.288823
Q8CIE6	Q8CIE6	Coatomer subunit alpha;Xenin;Proxenin	Copa	sp|Q8CIE6|COPA_MOUSE Coatomer subunit alpha OS=Mus musculus OX=10090 GN=Copa PE=1 SV=2	3	3	3	0.710262	1.21413	168650	102682	92656.9	150782	63435.9	300240		biological regulation;body fluid secretion;cellular process;digestive system process;establishment of localization;establishment of localization in cell;establishment of protein localization;intracellular protein transport;intracellular transport;multicellular organismal process;pancreatic juice secretion;protein transport;regulation of biological quality;regulation of body fluid levels;secretion…	structural molecule activity	cell part;COPI vesicle coat;cytoplasm;cytoplasmic part;cytoplasmic vesicle part;extracellular membrane-bounded organelle;extracellular organelle;extracellular region part;extracellular space;extracellular vesicular exosome;Golgi apparatus part;intracellular organelle part;intracellular part;macromolecular complex;membrane;membrane coat;membrane part;membrane-bounded organelle;membrane-bounded ves…	Neuroactive ligand-receptor interaction	3.6	3.6	3.6	138.43	0	4.2512	5822500	2	0.943257	0.279925
Q9CY27	Q9CY27	Very-long-chain enoyl-CoA reductase	Tecr	sp|Q9CY27|TECR_MOUSE Very-long-chain enoyl-CoA reductase OS=Mus musculus OX=10090 GN=Tecr PE=1 SV=1	3	3	3	0.829235	1.20888	47261.8	109380	435152	128704	417358	73983.7		biosynthetic process;carboxylic acid biosynthetic process;carboxylic acid metabolic process;cellular biosynthetic process;cellular ketone metabolic process;cellular lipid metabolic process;cellular metabolic process;cellular process;fatty acid biosynthetic process;fatty acid elongation;fatty acid metabolic process;lipid biosynthetic process;lipid metabolic process;metabolic process;monocarboxylic…	catalytic activity;oxidoreductase activity;oxidoreductase activity, acting on the CH-CH group of donors	cell part;cytoplasmic part;endoplasmic reticulum;endoplasmic reticulum part;integral to endoplasmic reticulum membrane;integral to membrane;integral to organelle membrane;intracellular membrane-bounded organelle;intracellular organelle;intracellular organelle part;intracellular part;intrinsic to endoplasmic reticulum membrane;intrinsic to membrane;intrinsic to organelle membrane;membrane part;mem…	Biosynthesis of unsaturated fatty acids	8.4	8.4	8.4	36.09	0	4.8127	6633800	3	0.9839	0.273666
P12970	P12970	60S ribosomal protein L7a	Rpl7a	sp|P12970|RL7A_MOUSE 60S ribosomal protein L7a OS=Mus musculus OX=10090 GN=Rpl7a PE=1 SV=2	5	5	5	0.910288	1.20285	1298600	106066	1111500	50098.8	1396400	3808502		cellular component biogenesis;cellular component biogenesis at cellular level;cellular component organization or biogenesis;cellular component organization or biogenesis at cellular level;cellular process;ribonucleoprotein complex biogenesis;ribosome biogenesis		adherens junction;anchoring junction;cell junction;cell part;cell-substrate adherens junction;cell-substrate junction;cytoplasm;cytoplasmic part;cytosolic large ribosomal subunit;extracellular membrane-bounded organelle;extracellular organelle;extracellular region part;extracellular vesicular exosome;focal adhesion;intracellular membrane-bounded organelle;intracellular non-membrane-bounded organe…	Ribosome	15	15	15	29.976	0	7.7039	35982000	7	0.987771	0.266453
P24456;P24457	P24456;P24457	Cytochrome P450 2D10;Cytochrome P450 2D11	Cyp2d10;Cyp2d11	sp|P24456|CP2DA_MOUSE Cytochrome P450 2D10 OS=Mus musculus OX=10090 GN=Cyp2d10 PE=1 SV=2;sp|P24457|CP2DB_MOUSE Cytochrome P450 2D11 OS=Mus musculus OX=10090 GN=Cyp2d11 PE=2 SV=2	4	2	1	0.771556	1.20068	50204.2	171145	266002	89346.9	262248	168840		arachidonic acid metabolic process;carboxylic acid metabolic process;catabolic process;cellular catabolic process;cellular ketone metabolic process;cellular lipid metabolic process;cellular metabolic process;cellular process;drug catabolic process;drug metabolic process;exogenous drug catabolic process;fatty acid metabolic process;icosanoid metabolic process;lipid metabolic process;metabolic proc…	arachidonic acid epoxygenase activity;arachidonic acid monooxygenase activity;aromatase activity;binding;catalytic activity;cation binding;heme binding;ion binding;iron ion binding;metal ion binding;monooxygenase activity;oxidoreductase activity;oxidoreductase activity, acting on paired donors, with incorporation or reduction of molecular oxygen;oxidoreductase activity, acting on paired donors, w…	cell part;cytoplasm;cytoplasmic part;endoplasmic reticulum membrane;endoplasmic reticulum part;intracellular membrane-bounded organelle;intracellular organelle;intracellular organelle part;intracellular part;membrane;membrane part;membrane-bounded organelle;organelle;organelle membrane;organelle part	Drug metabolism - cytochrome P450	8.3	4.6	2.6	57.233	0.0024213	2.7759	1723400	1	0.953959	0.263847
Q64433	Q64433	10 kDa heat shock protein, mitochondrial	Hspe1	sp|Q64433|CH10_MOUSE 10 kDa heat shock protein, mitochondrial OS=Mus musculus OX=10090 GN=Hspe1 PE=1 SV=2	2	2	2	0.760675	1.20011	207182	287069	63977.7	161716	116739	348390		cell differentiation;cellular developmental process;cellular macromolecule metabolic process;cellular metabolic process;cellular process;cellular protein metabolic process;developmental process;macromolecule metabolic process;metabolic process;osteoblast differentiation;primary metabolic process;protein folding;protein metabolic process	adenyl nucleotide binding;adenyl ribonucleotide binding;ATP binding;binding;chaperone binding;nucleotide binding;protein binding;purine nucleotide binding;purine ribonucleoside triphosphate binding;purine ribonucleotide binding;ribonucleotide binding	cell part;cytoplasmic part;extracellular membrane-bounded organelle;extracellular organelle;extracellular region part;extracellular vesicular exosome;intracellular membrane-bounded organelle;intracellular organelle;intracellular organelle lumen;intracellular organelle part;intracellular part;membrane;membrane-bounded organelle;membrane-bounded vesicle;membrane-enclosed lumen;mitochondrial matrix;…		23.5	23.5	23.5	10.963	0	3.8136	4119000	5	0.948962	0.263171
CON__Q1RMN8	CON__Q1RMN8				2	2	2	0.586886	1.18937	2203500	3387102	2030401	4647599	2760999	1986901	+					13.2	13.2	13.2	24.536	0	8.0168	36149000	15	0.920752	0.250195
CON__REFSEQ:XP_001252647;CON__A2I7N3	CON__REFSEQ:XP_001252647;CON__A2I7N3			;	2	2	2	0.842416	1.18418	371138	86833.6	350810	949720	157313	125656	+					6	6	6	46.897	0	5.5184	3568600	1	0.983791	0.243882
P60867	P60867	40S ribosomal protein S20	Rps20	sp|P60867|RS20_MOUSE 40S ribosomal protein S20 OS=Mus musculus OX=10090 GN=Rps20 PE=1 SV=1	2	2	2	0.599851	1.18041	2360199	2732999	2792301	1910000	3010999	5151102		biosynthetic process;cellular biosynthetic process;cellular macromolecule biosynthetic process;cellular macromolecule metabolic process;cellular metabolic process;cellular process;cellular protein metabolic process;cytoplasmic translation;macromolecule biosynthetic process;macromolecule metabolic process;metabolic process;primary metabolic process;protein metabolic process;translation	structural constituent of ribosome;structural molecule activity	cell part;cytoplasm;cytosolic small ribosomal subunit;extracellular membrane-bounded organelle;extracellular organelle;extracellular region part;extracellular vesicular exosome;intracellular organelle part;intracellular part;macromolecular complex;membrane;membrane-bounded organelle;membrane-bounded vesicle;organelle;organelle part;ribonucleoprotein complex;small ribosomal subunit;vesicle	Ribosome	19.3	19.3	19.3	13.373	0	3.8561	49822000	7	0.92358	0.239283
P31786	P31786	Acyl-CoA-binding protein	Dbi	sp|P31786|ACBP_MOUSE Acyl-CoA-binding protein OS=Mus musculus OX=10090 GN=Dbi PE=1 SV=2	2	2	2	0.920955	1.17607	111672	4236901	162972	195587	169447	3784700		acylglycerol metabolic process;anatomical structure development;behavior;behavioral defense response;behavioral fear response;biological regulation;cellular lipid metabolic process;cellular metabolic process;cellular process;cognition;defense response;developmental process;epidermis development;establishment of localization;fear response;glycerol ether metabolic process;glycerolipid metabolic pro…	binding;lipid binding;protein binding;protein dimerization activity	cell part;clathrin-coated vesicle;coated vesicle;cytoplasmic membrane-bounded vesicle;cytoplasmic part;cytoplasmic vesicle;endoplasmic reticulum part;extracellular membrane-bounded organelle;extracellular organelle;extracellular region part;extracellular space;extracellular vesicular exosome;Golgi apparatus;intracellular membrane-bounded organelle;intracellular organelle;intracellular organelle p…	PPAR signaling pathway	36.8	36.8	36.8	10	0	4.4763	69375000	5	0.994223	0.233974
P61514	P61514	60S ribosomal protein L37a	Rpl37a	sp|P61514|RL37A_MOUSE 60S ribosomal protein L37a OS=Mus musculus OX=10090 GN=Rpl37a PE=1 SV=2	1	1	1	0.814498	1.16584	359137	257033	117962	349901	94503.1	521820		biosynthetic process;cellular biosynthetic process;cellular macromolecule biosynthetic process;cellular macromolecule metabolic process;cellular metabolic process;cellular process;cellular protein metabolic process;macromolecule biosynthetic process;macromolecule metabolic process;metabolic process;primary metabolic process;protein metabolic process;translation	binding;cation binding;ion binding;metal ion binding;structural constituent of ribosome;structural molecule activity	adherens junction;anchoring junction;cell junction;cell part;cell-substrate adherens junction;cell-substrate junction;cytosolic large ribosomal subunit;extracellular membrane-bounded organelle;extracellular organelle;extracellular region part;extracellular vesicular exosome;focal adhesion;intracellular membrane-bounded organelle;intracellular organelle;intracellular organelle part;intracellular p…	Ribosome	19.6	19.6	19.6	10.275	0.0023866	2.7386	8485200	4	0.990398	0.221376
P67778	P67778	Prohibitin	Phb	sp|P67778|PHB_MOUSE Prohibitin OS=Mus musculus OX=10090 GN=Phb PE=1 SV=1	2	2	2	0.675525	1.16008	197429	101073	121010	161503	240136	97205		anatomical structure morphogenesis;apoptosis;biological regulation;biosynthetic process;cell death;cell differentiation;cellular biosynthetic process;cellular component organization;cellular component organization at cellular level;cellular component organization or biogenesis;cellular component organization or biogenesis at cellular level;cellular developmental process;cellular macromolecule bio…	binding;DNA binding;enzyme binding;histone deacetylase binding;nucleic acid binding;nucleic acid binding transcription factor activity;protein binding;regulatory region DNA binding;regulatory region nucleic acid binding;sequence-specific DNA binding RNA polymerase II transcription factor activity;sequence-specific DNA binding transcription factor activity;transcription regulatory region DNA bindi…	cell part;cell surface;cytoplasm;cytoplasmic part;extracellular membrane-bounded organelle;extracellular organelle;extracellular region part;extracellular vesicular exosome;extrinsic to membrane;extrinsic to mitochondrial outer membrane;extrinsic to organelle membrane;integral to membrane;integral to plasma membrane;intracellular membrane-bounded organelle;intracellular organelle;intracellular or…		7	7	7	29.82	0.0022779	2.4681	9069400	3	0.945377	0.21422
Q9WV68	Q9WV68	Peroxisomal 2,4-dienoyl-CoA reductase	Decr2	sp|Q9WV68|DECR2_MOUSE Peroxisomal 2,4-dienoyl-CoA reductase OS=Mus musculus OX=10090 GN=Decr2 PE=1 SV=1	3	3	3	0.909395	1.1594	1313600	53567.8	729800	103288	723830	1070500		biosynthetic process;carboxylic acid biosynthetic process;carboxylic acid metabolic process;cellular biosynthetic process;cellular ketone metabolic process;cellular lipid metabolic process;cellular metabolic process;cellular process;fatty acid biosynthetic process;fatty acid metabolic process;lipid biosynthetic process;lipid metabolic process;metabolic process;monocarboxylic acid metabolic proces…	2,4-dienoyl-CoA reductase (NADPH) activity;binding;catalytic activity;oxidoreductase activity;oxidoreductase activity, acting on the CH-CH group of donors;oxidoreductase activity, acting on the CH-CH group of donors, NAD or NADP as acceptor;protein binding;receptor binding;trans-2-enoyl-CoA reductase (NADPH) activity	cell part;cytoplasmic part;intracellular membrane-bounded organelle;intracellular organelle;intracellular organelle part;intracellular part;membrane;membrane-bounded organelle;microbody;microbody membrane;microbody part;organelle;organelle membrane;organelle part;peroxisomal membrane;peroxisomal part	Peroxisome	14.7	14.7	14.7	31.3	0	3.5934	10080000	7	0.98942	0.21338
P19783	P19783	Cytochrome c oxidase subunit 4 isoform 1, mitochondrial	Cox4i1	sp|P19783|COX41_MOUSE Cytochrome c oxidase subunit 4 isoform 1, mitochondrial OS=Mus musculus OX=10090 GN=Cox4i1 PE=1 SV=2	2	2	2	0.674893	1.15772	148438	87768.2	57910.7	89474.8	87344.7	149800		response to chemical stimulus;response to external stimulus;response to extracellular stimulus;response to nutrient;response to nutrient levels;response to stimulus	catalytic activity;cation transmembrane transporter activity;cytochrome-c oxidase activity;heme-copper terminal oxidase activity;hydrogen ion transmembrane transporter activity;inorganic cation transmembrane transporter activity;ion transmembrane transporter activity;monovalent inorganic cation transmembrane transporter activity;oxidoreductase activity;oxidoreductase activity, acting on a heme gr…	cell part;cytoplasmic part;extracellular membrane-bounded organelle;extracellular organelle;extracellular region part;extracellular vesicular exosome;intracellular membrane-bounded organelle;intracellular organelle;intracellular organelle part;intracellular part;membrane;membrane-bounded organelle;membrane-bounded vesicle;mitochondrial inner membrane;mitochondrial membrane;mitochondrial part;mito…	Alzheimer's disease;Cardiac muscle contraction;Huntington's disease;Oxidative phosphorylation;Parkinson's disease	17.8	17.8	17.8	19.53	0	3.4813	6871500	4	0.947257	0.211283
P68033;P62737;P63268;P68134	P68033;P62737;P63268;P68134	Actin, alpha cardiac muscle 1;Actin, aortic smooth muscle;Actin, gamma-enteric smooth muscle;Actin, alpha skeletal muscle	Actc1;Acta2;Actg2;Acta1	sp|P68033|ACTC_MOUSE Actin, alpha cardiac muscle 1 OS=Mus musculus OX=10090 GN=Actc1 PE=1 SV=1;sp|P62737|ACTA_MOUSE Actin, aortic smooth muscle OS=Mus musculus OX=10090 GN=Acta2 PE=1 SV=1;sp|P63268|ACTH_MOUSE Actin, gamma-enteric smooth muscle OS=Mus muscu	16	6	6	0.890955	1.15719	23072990	1547099	21208010	19309000	14244000	4265300		actin cytoskeleton organization;actin filament organization;actin filament-based movement;actin filament-based process;actin-mediated cell contraction;actin-myosin filament sliding;actomyosin structure organization;anatomical structure development;anatomical structure formation involved in morphogenesis;anatomical structure morphogenesis;biological regulation;cardiac muscle contraction;cardiac mu…	adenyl nucleotide binding;adenyl ribonucleotide binding;ATP binding;ATPase activity;binding;catalytic activity;cytoskeletal protein binding;enzyme binding;hydrolase activity;hydrolase activity, acting on acid anhydrides;hydrolase activity, acting on acid anhydrides, in phosphorus-containing anhydrides;kinase binding;myosin binding;nucleoside-triphosphatase activity;nucleotide binding;protein bind…	actin cytoskeleton;actin filament;actin filament bundle;actomyosin;actomyosin, actin part;adherens junction;anchoring junction;blood microparticle;cell junction;cell part;cell periphery;cell-substrate adherens junction;cell-substrate junction;contractile fiber;contractile fiber part;cytoplasm;cytoplasmic part;cytoskeletal part;cytoskeleton;extracellular membrane-bounded organelle;extracellular or…	Cardiac muscle contraction;Dilated cardiomyopathy;Hypertrophic cardiomyopathy (HCM);Vascular smooth muscle contraction	48	22.3	22.3	42.019	0	52.273	619360000	31	0.987079	0.210632
P14869	P14869	60S acidic ribosomal protein P0	Rplp0	sp|P14869|RLA0_MOUSE 60S acidic ribosomal protein P0 OS=Mus musculus OX=10090 GN=Rplp0 PE=1 SV=3	8	8	8	0.826062	1.15296	14969000	3272401	9354805	5140700	6927602	19720990		cellular component biogenesis;cellular component biogenesis at cellular level;cellular component organization or biogenesis;cellular component organization or biogenesis at cellular level;cellular process;cellular response to chemical stimulus;cellular response to cytokine stimulus;cellular response to interleukin-4;cellular response to organic substance;cellular response to stimulus;response to …		adherens junction;anchoring junction;cell junction;cell part;cell projection;cell-substrate adherens junction;cell-substrate junction;cytoplasm;cytosolic large ribosomal subunit;dendrite;extracellular membrane-bounded organelle;extracellular organelle;extracellular region part;extracellular vesicular exosome;focal adhesion;intracellular membrane-bounded organelle;intracellular organelle;intracell…	Ribosome	36.6	36.6	36.6	34.216	0	22.03	153930000	30	0.985263	0.205339
P47740	P47740	Fatty aldehyde dehydrogenase	Aldh3a2	sp|P47740|AL3A2_MOUSE Fatty aldehyde dehydrogenase OS=Mus musculus OX=10090 GN=Aldh3a2 PE=1 SV=2	2	2	2	0.825875	1.15091	252411	789000	135240	210204	326970	597400		alcohol metabolic process;anatomical structure development;cellular aldehyde metabolic process;cellular lipid metabolic process;cellular metabolic process;cellular process;central nervous system development;developmental process;epidermis development;isoprenoid metabolic process;lipid metabolic process;metabolic process;oxidation-reduction process;peripheral nervous system development;phytol meta…	3-chloroallyl aldehyde dehydrogenase activity;aldehyde dehydrogenase (NAD) activity;aldehyde dehydrogenase [NAD(P)+] activity;catalytic activity;long-chain-alcohol oxidase activity;long-chain-aldehyde dehydrogenase activity;oxidoreductase activity;oxidoreductase activity, acting on CH-OH group of donors;oxidoreductase activity, acting on the aldehyde or oxo group of donors;oxidoreductase activity…	cell part;cytoplasmic part;endoplasmic reticulum;endoplasmic reticulum membrane;endoplasmic reticulum part;extracellular membrane-bounded organelle;extracellular organelle;extracellular region part;extracellular vesicular exosome;integral to membrane;intracellular membrane-bounded organelle;intracellular organelle;intracellular organelle part;intracellular part;intrinsic to membrane;membrane;memb…	Arginine and proline metabolism;Ascorbate and aldarate metabolism;beta-Alanine metabolism;Chloroalkane and chloroalkene degradation;Fatty acid metabolism;Glycerolipid metabolism;Glycolysis / Gluconeogenesis;Histidine metabolism;Limonene and pinene degradation;Lysine degradation;Pentose and glucuronate interconversions;Propanoate metabolism;Pyruvate metabolism;Tryptophan metabolism;Valine, leucine…	4.8	4.8	4.8	53.97	0	3.4186	11818000	5	0.988022	0.202774
P61358	P61358	60S ribosomal protein L27	Rpl27	sp|P61358|RL27_MOUSE 60S ribosomal protein L27 OS=Mus musculus OX=10090 GN=Rpl27 PE=1 SV=2	3	3	3	0.931365	1.13764	1175700	71928.5	985760	57999	1232099	1717599		biosynthetic process;cellular biosynthetic process;cellular macromolecule biosynthetic process;cellular macromolecule metabolic process;cellular metabolic process;cellular process;cellular protein metabolic process;macromolecule biosynthetic process;macromolecule metabolic process;metabolic process;primary metabolic process;protein metabolic process;translation	structural constituent of ribosome;structural molecule activity	cell part;cytoplasmic part;intracellular non-membrane-bounded organelle;intracellular organelle;intracellular part;macromolecular complex;non-membrane-bounded organelle;organelle;ribonucleoprotein complex;ribosome	Ribosome	30.1	30.1	30.1	15.798	0	5.5962	35828000	10	0.983878	0.186049
Q91VR2	Q91VR2	ATP synthase subunit gamma, mitochondrial	Atp5c1	sp|Q91VR2|ATPG_MOUSE ATP synthase subunit gamma, mitochondrial OS=Mus musculus OX=10090 GN=Atp5c1 PE=1 SV=1	8	8	8	0.839445	1.12859	4586898	9179401	2660999	3137999	4043000	12695000		ATP biosynthetic process;ATP metabolic process;ATP synthesis coupled proton transport;biosynthetic process;cation transport;cellular biosynthetic process;cellular metabolic process;cellular nitrogen compound biosynthetic process;cellular nitrogen compound metabolic process;cellular process;energy coupled proton transport, down electrochemical gradient;establishment of localization;heterocycle bio…	active transmembrane transporter activity;ATPase activity;ATPase activity, coupled;ATPase activity, coupled to movement of substances;ATPase activity, coupled to transmembrane movement of ions;ATPase activity, coupled to transmembrane movement of substances;catalytic activity;cation transmembrane transporter activity;cation-transporting ATPase activity;hydrogen ion transmembrane transporter activ…	cell part;cytoplasmic part;extracellular membrane-bounded organelle;extracellular organelle;extracellular region part;extracellular vesicular exosome;intracellular membrane-bounded organelle;intracellular organelle;intracellular organelle part;intracellular part;macromolecular complex;membrane;membrane part;membrane-bounded organelle;membrane-bounded vesicle;mitochondrial inner membrane;mitochond…	Alzheimer's disease;Huntington's disease;Oxidative phosphorylation;Parkinson's disease	28.9	28.9	28.9	32.886	0	19.765	251580000	36	0.983317	0.174524
Q9CW42	Q9CW42	Mitochondrial amidoxime-reducing component 1	2001-03-01	sp|Q9CW42|MARC1_MOUSE Mitochondrial amidoxime-reducing component 1 OS=Mus musculus OX=10090 GN=Marc1 PE=1 SV=2	4	4	4	0.92144	1.09953	172336	129550	717640	259805	80630	1016701		metabolic process;nitrate metabolic process;nitrogen compound metabolic process;oxidation-reduction process	binding;catalytic activity;cation binding;coenzyme binding;cofactor binding;ion binding;metal ion binding;molybdenum ion binding;molybdopterin cofactor binding;nitrate reductase activity;oxidoreductase activity;oxidoreductase activity, acting on other nitrogenous compounds as donors;pyridoxal phosphate binding;transition metal ion binding;vitamin B6 binding;vitamin binding	cell part;cytoplasmic part;integral to membrane;intracellular membrane-bounded organelle;intracellular organelle;intracellular organelle part;intracellular part;intrinsic to membrane;membrane;membrane part;membrane-bounded organelle;mitochondrial inner membrane;mitochondrial membrane;mitochondrial outer membrane;mitochondrial part;mitochondrion;organelle;organelle inner membrane;organelle membran…		21.2	21.2	21.2	37.978	0	9.9486	7985900	4	0.991948	0.136882
P14115	P14115	60S ribosomal protein L27a	Rpl27a	sp|P14115|RL27A_MOUSE 60S ribosomal protein L27a OS=Mus musculus OX=10090 GN=Rpl27a PE=1 SV=5	2	2	2	0.902873	1.09373	89833	169128	172355	68837.5	89834.9	554030		biosynthetic process;cellular biosynthetic process;cellular macromolecule biosynthetic process;cellular macromolecule metabolic process;cellular metabolic process;cellular process;cellular protein metabolic process;macromolecule biosynthetic process;macromolecule metabolic process;metabolic process;primary metabolic process;protein metabolic process;translation	structural constituent of ribosome;structural molecule activity	cell part;cytosolic large ribosomal subunit;intracellular organelle part;intracellular part;large ribosomal subunit;macromolecular complex;membrane;organelle part;ribonucleoprotein complex	Ribosome	14.2	14.2	14.2	16.605	0.0025	3.0018	5272100	4	0.993478	0.129255
P16858;Q64467	P16858	Glyceraldehyde-3-phosphate dehydrogenase	Gapdh	sp|P16858|G3P_MOUSE Glyceraldehyde-3-phosphate dehydrogenase OS=Mus musculus OX=10090 GN=Gapdh PE=1 SV=2	12	12	12	0.715784	1.09028	43399000	53813020	32735000	34645020	46152990	61966000		alcohol catabolic process;alcohol metabolic process;apoptosis;biological regulation;carbohydrate catabolic process;carbohydrate metabolic process;catabolic process;cell death;cell motility;cellular carbohydrate catabolic process;cellular carbohydrate metabolic process;cellular component movement;cellular component organization;cellular component organization at cellular level;cellular component o…	binding;catalytic activity;coenzyme binding;cofactor binding;cytoskeletal protein binding;enzyme binding;glyceraldehyde-3-phosphate dehydrogenase (NAD+) (phosphorylating) activity;microtubule binding;NAD binding;NADP binding;nucleotide binding;oxidoreductase activity;oxidoreductase activity, acting on the aldehyde or oxo group of donors;oxidoreductase activity, acting on the aldehyde or oxo group…	cell part;cell projection;cell projection part;cilium;cytoplasm;cytoplasmic part;cytoskeleton;cytosol;flagellar fibrous sheath;flagellum part;intracellular membrane-bounded organelle;intracellular non-membrane-bounded organelle;intracellular organelle;intracellular organelle part;intracellular part;membrane-bounded organelle;microtubule cytoskeleton;microtubule-based flagellum part;motile cilium;…	Alzheimer's disease;Glycolysis / Gluconeogenesis	56.5	56.5	56.5	35.81	0	39.155	792450000	92	0.947988	0.124699
Q9JHJ0	Q9JHJ0	Tropomodulin-3	Tmod3	sp|Q9JHJ0|TMOD3_MOUSE Tropomodulin-3 OS=Mus musculus OX=10090 GN=Tmod3 PE=1 SV=1	7	7	7	0.942224	1.07917	156560	136428	122800	33496.8	102814	957180		actin cytoskeleton organization;actin filament capping;actin filament organization;actin filament-based process;actomyosin structure organization;anatomical structure development;anatomical structure formation involved in morphogenesis;biological regulation;cell development;cellular component assembly;cellular component assembly at cellular level;cellular component assembly involved in morphogene…	binding;cytoskeletal protein binding;microtubule binding;microtubule minus-end binding;protein binding;tropomyosin binding;tubulin binding	cell part;cell projection;contractile fiber part;cytoplasmic part;cytoskeletal part;filamentous actin;intracellular organelle part;intracellular part;lamellipodium;macromolecular complex;organelle part;protein complex;ruffle;striated muscle thin filament		25.6	25.6	25.6	39.502	0	15.74	65907000	9	0.985495	0.109918
P53026	P53026	60S ribosomal protein L10a	Rpl10a	sp|P53026|RL10A_MOUSE 60S ribosomal protein L10a OS=Mus musculus OX=10090 GN=Rpl10a PE=1 SV=3	3	3	3	0.889604	1.06696	7625699	2142300	5717998	3745699	4119199	7353703		biosynthetic process;cellular biosynthetic process;cellular macromolecule biosynthetic process;cellular macromolecule metabolic process;cellular metabolic process;cellular process;cellular protein metabolic process;macromolecule biosynthetic process;macromolecule metabolic process;metabolic process;primary metabolic process;protein metabolic process;translation	structural constituent of ribosome;structural molecule activity	adherens junction;anchoring junction;cell junction;cell part;cell-substrate adherens junction;cell-substrate junction;cytoplasm;cytoplasmic part;cytosolic large ribosomal subunit;extracellular membrane-bounded organelle;extracellular organelle;extracellular region part;extracellular vesicular exosome;focal adhesion;intracellular membrane-bounded organelle;intracellular non-membrane-bounded organe…		10.1	10.1	10.1	24.916	0.0025773	3.1915	82998000	11	0.988594	0.0935097
CON__P02663	CON__P02663				5	5	5	0.877614	1.0623	39034	83246	34072	56950.3	32114	72570	+					24.6	24.6	24.6	24.348	0	15.167	1892400000	8	0.990688	0.0871932
P08249	P08249	Malate dehydrogenase, mitochondrial	Mdh2	sp|P08249|MDHM_MOUSE Malate dehydrogenase, mitochondrial OS=Mus musculus OX=10090 GN=Mdh2 PE=1 SV=3	2	2	2	0.930398	1.0568	294041	166488	296700	408178	84190.7	498850		acetyl-CoA catabolic process;acetyl-CoA metabolic process;carbohydrate metabolic process;carboxylic acid metabolic process;catabolic process;cellular catabolic process;cellular ketone metabolic process;cellular macromolecule metabolic process;cellular metabolic process;cellular nitrogen compound metabolic process;cellular process;cellular protein metabolic process;coenzyme catabolic process;coenz…	catalytic activity;L-malate dehydrogenase activity;malate dehydrogenase (NADP+) activity;malate dehydrogenase activity;oxidoreductase activity;oxidoreductase activity, acting on CH-OH group of donors;oxidoreductase activity, acting on the CH-OH group of donors, NAD or NADP as acceptor	cell part;cytoplasmic part;extracellular membrane-bounded organelle;extracellular organelle;extracellular region part;extracellular vesicular exosome;intracellular membrane-bounded organelle;intracellular organelle;intracellular organelle lumen;intracellular organelle part;intracellular part;membrane;membrane-bounded organelle;membrane-bounded vesicle;membrane-enclosed lumen;mitochondrial inner m…	Carbon fixation in photosynthetic organisms;Citrate cycle (TCA cycle);Glyoxylate and dicarboxylate metabolism;Pyruvate metabolism	8.3	8.3	8.3	35.611	0	4.3804	7268100	4	0.986394	0.0796979
P38647	P38647	Stress-70 protein, mitochondrial	Hspa9	sp|P38647|GRP75_MOUSE Stress-70 protein, mitochondrial OS=Mus musculus OX=10090 GN=Hspa9 PE=1 SV=3	30	30	30	0.932141	1.0548	245230000	44620030	236249900	119380000	123710000	205420100		cellular macromolecule metabolic process;cellular metabolic process;cellular process;cellular protein metabolic process;establishment of localization;establishment of localization in cell;establishment of protein localization;intracellular protein transport;intracellular transport;macromolecule metabolic process;metabolic process;nuclear export;nuclear transport;nucleocytoplasmic transport;primar…	adenyl nucleotide binding;adenyl ribonucleotide binding;ATP binding;binding;enzyme binding;nucleotide binding;protein binding;purine nucleotide binding;purine ribonucleoside triphosphate binding;purine ribonucleotide binding;ribonucleotide binding;ubiquitin protein ligase binding	adherens junction;anchoring junction;cell junction;cell part;cell-substrate adherens junction;cell-substrate junction;cytoplasm;cytoplasmic part;extracellular membrane-bounded organelle;extracellular organelle;extracellular region part;extracellular vesicular exosome;focal adhesion;intracellular membrane-bounded organelle;intracellular non-membrane-bounded organelle;intracellular organelle;intrac…	ko05152;RNA degradation	51.4	51.4	51.4	73.46	0	323.31	2625100000	290	0.981985	0.0769628
Q8QZR5	Q8QZR5	Alanine aminotransferase 1	Gpt	sp|Q8QZR5|ALAT1_MOUSE Alanine aminotransferase 1 OS=Mus musculus OX=10090 GN=Gpt PE=1 SV=3	2	2	2	0.978478	1.03184	85076.2	85962.9	874250	96298.6	81966.9	889879		alanine catabolic process;alanine metabolic process;amine catabolic process;amine metabolic process;biosynthetic process;carboxylic acid catabolic process;carboxylic acid metabolic process;catabolic process;cellular amine metabolic process;cellular amino acid catabolic process;cellular amino acid metabolic process;cellular catabolic process;cellular ketone metabolic process;cellular metabolic pro…	alanine-oxo-acid transaminase activity;binding;catalytic activity;cofactor binding;L-alanine:2-oxoglutarate aminotransferase activity;pyridoxal phosphate binding;transaminase activity;transferase activity;transferase activity, transferring nitrogenous groups;vitamin B6 binding;vitamin binding	cell part;cytoplasm;extracellular membrane-bounded organelle;extracellular organelle;extracellular region part;extracellular vesicular exosome;intracellular part;membrane-bounded organelle;membrane-bounded vesicle;organelle;vesicle	Alanine, aspartate and glutamate metabolism;Carbon fixation in photosynthetic organisms	6	6	6	55.142	0.0023981	2.7437	7172900	2	0.999094	0.0452169
P21107	P21107	Tropomyosin alpha-3 chain	Tpm3	sp|P21107|TPM3_MOUSE Tropomyosin alpha-3 chain OS=Mus musculus OX=10090 GN=Tpm3 PE=1 SV=3	8	4	4	0.980992	1.03009	2275801	115862	111009	220550	139776	1037801				actin filament bundle;actomyosin;cell cortex part;cell part;cell projection;cell projection part;cortical cytoskeleton;cytoplasm;cytoplasmic part;cytoskeletal part;cytoskeleton;extracellular membrane-bounded organelle;extracellular organelle;extracellular region part;extracellular vesicular exosome;growth cone;intracellular non-membrane-bounded organelle;intracellular organelle;intracellular orga…	Cardiac muscle contraction;Dilated cardiomyopathy;Hypertrophic cardiomyopathy (HCM);Pathways in cancer;Thyroid cancer	26.7	13.7	13.7	32.994	0	8.2912	61570000	8	0.994983	0.0427666	No
P10649;P48774	P10649	Glutathione S-transferase Mu 1	Gstm1	sp|P10649|GSTM1_MOUSE Glutathione S-transferase Mu 1 OS=Mus musculus OX=10090 GN=Gstm1 PE=1 SV=2	12	12	6	0.941877	1.02638	32440010	20867000	31790000	15566990	38738020	38584980		amine metabolic process;benzene-containing compound metabolic process;carboxylic acid metabolic process;catabolic process;cellular amine metabolic process;cellular amino acid metabolic process;cellular aromatic compound metabolic process;cellular catabolic process;cellular detoxification of nitrogen compound;cellular ketone metabolic process;cellular metabolic process;cellular modified amino acid…	amine binding;amino acid binding;binding;carboxylic acid binding;catalytic activity;enzyme binding;glutathione binding;glutathione transferase activity;identical protein binding;modified amino acid binding;peptide binding;protein binding;protein dimerization activity;protein heterodimerization activity;protein homodimerization activity;transferase activity;transferase activity, transferring alkyl…	cell part;cell projection part;cytoplasm;extracellular membrane-bounded organelle;extracellular organelle;extracellular region part;extracellular vesicular exosome;flagellar fibrous sheath;flagellum part;intracellular membrane-bounded organelle;intracellular organelle;intracellular organelle part;intracellular part;membrane-bounded organelle;membrane-bounded vesicle;microtubule-based flagellum pa…	Drug metabolism - cytochrome P450;Glutathione metabolism;Metabolism of xenobiotics by cytochrome P450	55.5	55.5	24.8	25.97	0	61.628	447160000	59	0.987696	0.0375697
Q9CQM2;Q99JH8	Q9CQM2;Q99JH8	ER lumen protein-retaining receptor 2;ER lumen protein-retaining receptor 1	Kdelr2;Kdelr1	sp|Q9CQM2|ERD22_MOUSE ER lumen protein-retaining receptor 2 OS=Mus musculus OX=10090 GN=Kdelr2 PE=1 SV=1;sp|Q99JH8|ERD21_MOUSE ER lumen protein-retaining receptor 1 OS=Mus musculus OX=10090 GN=Kdelr1 PE=1 SV=1	1	1	1	0.958532	1.02239	92658.4	117602	115738	213306	54823.7	115254		biological regulation;cellular process;establishment of localization;establishment of protein localization;maintenance of location;maintenance of location in cell;maintenance of protein localization in endoplasmic reticulum;maintenance of protein localization to organelle;maintenance of protein location;maintenance of protein location in cell;protein retention in ER lumen;protein transport;regula…	binding;ER retention sequence binding;peptide binding;signal sequence binding	cell part;cis-Golgi network;coated vesicle membrane;COPI coated vesicle membrane;cytoplasmic part;cytoplasmic vesicle membrane;cytoplasmic vesicle part;endoplasmic reticulum;endoplasmic reticulum membrane;endoplasmic reticulum part;endoplasmic reticulum-Golgi intermediate compartment;endoplasmic reticulum-Golgi intermediate compartment membrane;extracellular membrane-bounded organelle;extracellul…	Vibrio cholerae infection	5.2	5.2	5.2	24.454	0.0022989	2.5209	4570500	1	0.99467	0.0319465
Q9DBG3;O35643	Q9DBG3;O35643	AP-2 complex subunit beta;AP-1 complex subunit beta-1	Ap2b1;Ap1b1	sp|Q9DBG3|AP2B1_MOUSE AP-2 complex subunit beta OS=Mus musculus OX=10090 GN=Ap2b1 PE=1 SV=1;sp|O35643|AP1B1_MOUSE AP-1 complex subunit beta-1 OS=Mus musculus OX=10090 GN=Ap1b1 PE=1 SV=2	6	6	6	0.987069	1.01853	749680	447917	107318	284522	78579.2	1703100		cellular component organization;cellular component organization or biogenesis;cellular membrane organization;cellular process;endocytosis;establishment of localization;establishment of localization in cell;establishment of protein localization;intracellular protein transport;intracellular transport;membrane invagination;membrane organization;protein transport;transport;vesicle-mediated transport	binding;clathrin binding;enzyme binding;kinase binding;protein binding;protein kinase binding;protein transporter activity;substrate-specific transporter activity;transporter activity	AP-type membrane coat adaptor complex;cell part;clathrin adaptor complex;clathrin coated vesicle membrane;coated pit;coated vesicle membrane;cytoplasmic part;cytoplasmic vesicle membrane;cytoplasmic vesicle part;Golgi apparatus part;intracellular membrane-bounded organelle;intracellular organelle;intracellular organelle part;intracellular part;macromolecular complex;membrane;membrane part;membran…	Endocrine and other factor-regulated calcium reabsorption;Endocytosis;Huntington's disease;Lysosome	8.1	8.1	8.1	104.58	0	8.994	23029000	6	0.997483	0.0264854
CON__P02769	CON__P02769				97	97	90	0.978761	1.0166	73509020000	124639900000	69465950000	181220200000	124209800000	29707020000	+					88.5	88.5	87.3	69.293	0	323.31	1201600000000	3710	0.996943	0.0237541
P14152	P14152	Malate dehydrogenase, cytoplasmic	Mdh1	sp|P14152|MDHC_MOUSE Malate dehydrogenase, cytoplasmic OS=Mus musculus OX=10090 GN=Mdh1 PE=1 SV=3	3	3	3	0.99653	1.00591	184996	1774900	72021.8	96761.6	163042	1525701		acetyl-CoA catabolic process;acetyl-CoA metabolic process;carbohydrate metabolic process;carboxylic acid metabolic process;catabolic process;cellular catabolic process;cellular ketone metabolic process;cellular metabolic process;cellular nitrogen compound metabolic process;cellular process;coenzyme catabolic process;coenzyme metabolic process;cofactor catabolic process;cofactor metabolic process;…	binding;catalytic activity;coenzyme binding;cofactor binding;L-malate dehydrogenase activity;malate dehydrogenase activity;NAD binding;nucleotide binding;oxidoreductase activity;oxidoreductase activity, acting on CH-OH group of donors;oxidoreductase activity, acting on the CH-OH group of donors, NAD or NADP as acceptor	cell part;centrosome;cytoplasm;cytoplasmic part;cytoskeletal part;cytosol;extracellular membrane-bounded organelle;extracellular organelle;extracellular region part;extracellular space;extracellular vesicular exosome;intracellular membrane-bounded organelle;intracellular non-membrane-bounded organelle;intracellular organelle;intracellular organelle part;intracellular part;membrane-bounded organel…	Carbon fixation in photosynthetic organisms;Citrate cycle (TCA cycle);Glyoxylate and dicarboxylate metabolism;Proximal tubule bicarbonate reclamation;Pyruvate metabolism	11.7	11.7	11.7	36.511	0	5.018	14562000	5	1	0.0084947
P08226	P08226	Apolipoprotein E	Apoe	sp|P08226|APOE_MOUSE Apolipoprotein E OS=Mus musculus OX=10090 GN=Apoe PE=1 SV=2	2	2	2	0.998262	1.00068	163644	386767	201010	268810	265898	178356		acylglycerol catabolic process;acylglycerol metabolic process;aging;alcohol metabolic process;alpha-amino-3-hydroxy-5-methyl-4-isoxazole propionate receptor clustering;anatomical structure development;anatomical structure morphogenesis;artery morphogenesis;biological regulation;biosynthetic process;blood vessel morphogenesis;calcium ion homeostasis;carboxylic acid transport;cardiovascular system …	antioxidant activity;beta-amyloid binding;binding;carbohydrate binding;cation binding;cholesterol binding;cholesterol transporter activity;cytoskeletal protein binding;enzyme activator activity;enzyme regulator activity;glycosaminoglycan binding;heparin binding;hydroxyapatite binding;identical protein binding;ion binding;lipid binding;lipid transporter activity;lipoprotein particle binding;lipopr…	blood microparticle;cell body;cell part;cell projection;chylomicron;cytoplasmic part;cytoskeletal part;cytosol;dendrite;discoidal high-density lipoprotein particle;early endosome;endoplasmic reticulum;endosome;envelope;extracellular matrix;extracellular membrane-bounded organelle;extracellular organelle;extracellular region;extracellular region part;extracellular space;extracellular vesicular exo…	Alzheimer's disease	9	9	9	35.866	0	3.5872	6819000	5	1	0.000977198
CON__P02754	CON__P02754				9	9	9	0.999031	0.998768	149117	107930	21109	304096	31639	35180	+					61.1	61.1	61.1	18.281	0	323.31	1898900000	28	0.999094	-0.0017786
Q6IRU2	Q6IRU2	Tropomyosin alpha-4 chain	Tpm4	sp|Q6IRU2|TPM4_MOUSE Tropomyosin alpha-4 chain OS=Mus musculus OX=10090 GN=Tpm4 PE=1 SV=3	6	6	6	0.977113	0.985208	291040	109822	134224	120840	98595.2	344343		cell differentiation;cellular developmental process;cellular process;developmental process;osteoblast differentiation	binding;cation binding;ion binding;metal ion binding	actin filament bundle;actomyosin;adherens junction;anchoring junction;cell cortex part;cell junction;cell part;cell-substrate adherens junction;cell-substrate junction;cortical cytoskeleton;cytoplasm;cytoplasmic part;cytoskeletal part;cytoskeleton;extracellular membrane-bounded organelle;extracellular organelle;extracellular region part;extracellular vesicular exosome;focal adhesion;intracellular…	Cardiac muscle contraction;Dilated cardiomyopathy;Hypertrophic cardiomyopathy (HCM)	25	25	25	28.467	0	12.763	16582000	7	1	-0.0214996
P51660	P51660	Peroxisomal multifunctional enzyme type 2;(3R)-hydroxyacyl-CoA dehydrogenase;Enoyl-CoA hydratase 2	Hsd17b4	sp|P51660|DHB4_MOUSE Peroxisomal multifunctional enzyme type 2 OS=Mus musculus OX=10090 GN=Hsd17b4 PE=1 SV=3	9	9	9	0.969435	0.985127	6931798	9233797	7736304	3962502	8922496	13390000		anatomical structure development;androgen metabolic process;biological regulation;carboxylic acid catabolic process;carboxylic acid metabolic process;catabolic process;cell development;cell differentiation;cellular catabolic process;cellular developmental process;cellular hormone metabolic process;cellular ketone metabolic process;cellular lipid catabolic process;cellular lipid metabolic process;…	3alpha,7alpha,12alpha-trihydroxy-5beta-cholest-24-enoyl-CoA hydratase activity;3-hydroxyacyl-CoA dehydrogenase activity;binding;carbon-oxygen lyase activity;catalytic activity;hydro-lyase activity;identical protein binding;isomerase activity;long-chain-enoyl-CoA hydratase activity;lyase activity;oxidoreductase activity;oxidoreductase activity, acting on CH-OH group of donors;oxidoreductase activi…	cell part;cytoplasmic part;intracellular membrane-bounded organelle;intracellular organelle;intracellular organelle part;intracellular part;membrane;membrane-bounded organelle;microbody;microbody membrane;microbody part;mitochondrion;organelle;organelle membrane;organelle part;peroxisomal membrane;peroxisomal part;peroxisome	Peroxisome;Primary bile acid biosynthesis	17.6	17.6	17.6	79.481	0	20.687	136400000	45	1	-0.0216185
Q61176	Q61176	Arginase-1	Arg1	sp|Q61176|ARGI1_MOUSE Arginase-1 OS=Mus musculus OX=10090 GN=Arg1 PE=1 SV=1	7	7	7	0.989395	0.982237	3861499	2720900	226955	946600	333367	7160900		amide biosynthetic process;amine metabolic process;anatomical structure development;arginine metabolic process;biological regulation;biosynthetic process;carboxylic acid metabolic process;cellular amide metabolic process;cellular amine metabolic process;cellular amino acid metabolic process;cellular biosynthetic process;cellular component assembly;cellular component organization;cellular componen…	arginase activity;binding;catalytic activity;cation binding;hydrolase activity;hydrolase activity, acting on carbon-nitrogen (but not peptide) bonds;hydrolase activity, acting on carbon-nitrogen (but not peptide) bonds, in linear amidines;ion binding;manganese ion binding;metal ion binding;transition metal ion binding	cell body;cell part;cell projection;cytoplasm;extracellular membrane-bounded organelle;extracellular organelle;extracellular region part;extracellular space;extracellular vesicular exosome;intracellular membrane-bounded organelle;intracellular organelle;intracellular part;membrane-bounded organelle;membrane-bounded vesicle;neuron projection;neuronal cell body;nucleus;organelle;vesicle	Amoebiasis;Arginine and proline metabolism	31	31	31	34.807	0	14.261	51601000	22	0.994427	-0.0258573
P62908	P62908	40S ribosomal protein S3	Rps3	sp|P62908|RS3_MOUSE 40S ribosomal protein S3 OS=Mus musculus OX=10090 GN=Rps3 PE=1 SV=1	4	4	4	0.988279	0.980083	1665399	122834	2107199	1620901	120723	2073901		apoptosis;biological regulation;biosynthetic process;catabolic process;cell cycle phase;cell cycle process;cell death;cell division;cellular biosynthetic process;cellular catabolic process;cellular component organization;cellular component organization at cellular level;cellular component organization or biogenesis;cellular component organization or biogenesis at cellular level;cellular macromole…	binding;carbon-oxygen lyase activity;catalytic activity;damaged DNA binding;DNA binding;DNA N-glycosylase activity;DNA-(apurinic or apyrimidinic site) lyase activity;enzyme binding;hydrolase activity;hydrolase activity, acting on glycosyl bonds;hydrolase activity, hydrolyzing N-glycosyl compounds;kinase binding;lyase activity;mRNA binding;NF-kappaB binding;nucleic acid binding;oxidized base lesio…	adherens junction;anchoring junction;cell junction;cell part;cell projection membrane;cell projection part;cell-substrate adherens junction;cell-substrate junction;cytoplasm;cytoplasmic part;cytoskeletal part;cytosol;cytosolic small ribosomal subunit;extracellular membrane-bounded organelle;extracellular organelle;extracellular region part;extracellular vesicular exosome;focal adhesion;intracellu…	Ribosome	20.6	20.6	20.6	26.674	0	5.2106	25901000	16	0.995543	-0.0290235
E9Q414	E9Q414	Apolipoprotein B-100;Apolipoprotein B-48	Apob	sp|E9Q414|APOB_MOUSE Apolipoprotein B-100 OS=Mus musculus OX=10090 GN=Apob PE=1 SV=1	29	29	29	0.977971	0.977722	42126.5	339919	88539.3	43725.4	209637	129273		acylglycerol catabolic process;acylglycerol metabolic process;alcohol metabolic process;anatomical structure development;anatomical structure morphogenesis;artery morphogenesis;biological regulation;biosynthetic process;blood vessel morphogenesis;catabolic process;cell motility;cellular biosynthetic process;cellular catabolic process;cellular component movement;cellular component organization;cel…	binding;carbohydrate binding;cholesterol transporter activity;enzyme binding;glycosaminoglycan binding;heparin binding;lipase binding;lipid binding;lipid transporter activity;lipoprotein particle receptor binding;low-density lipoprotein particle receptor binding;pattern binding;phospholipid binding;polysaccharide binding;protein binding;receptor binding;sterol transporter activity;substrate-speci…	actin cytoskeleton;cell body;cell part;chylomicron;cytoplasm;cytoplasmic part;cytoskeleton;endoplasmic reticulum;extracellular membrane-bounded organelle;extracellular organelle;extracellular region;extracellular region part;extracellular vesicular exosome;Golgi apparatus;intermediate-density lipoprotein particle;intracellular membrane-bounded organelle;intracellular non-membrane-bounded organell…	Fat digestion and absorption;Vitamin digestion and absorption	8.9	8.9	8.9	509.43	0	65.647	73865000	31	1	-0.0325044
P97872	P97872	Dimethylaniline monooxygenase [N-oxide-forming] 5	Fmo5	sp|P97872|FMO5_MOUSE Dimethylaniline monooxygenase [N-oxide-forming] 5 OS=Mus musculus OX=10090 GN=Fmo5 PE=1 SV=4	5	5	5	0.927258	0.977282	1950201	1727199	1105601	1100600	1856500	1701201		cellular metabolic process;cellular process;drug metabolic process;metabolic process;oxidation-reduction process	binding;catalytic activity;coenzyme binding;cofactor binding;flavin adenine dinucleotide binding;flavin-containing monooxygenase activity;monooxygenase activity;NADP binding;nucleotide binding;oxidoreductase activity;oxidoreductase activity, acting on paired donors, with incorporation or reduction of molecular oxygen;oxidoreductase activity, acting on paired donors, with incorporation or reductio…	cell part;cytoplasmic part;endoplasmic reticulum membrane;endoplasmic reticulum part;integral to membrane;intracellular organelle part;intracellular part;intrinsic to membrane;membrane;membrane part;organelle membrane;organelle part	Drug metabolism - cytochrome P450;Methane metabolism	11.3	11.3	11.3	60	0	10.074	47310000	16	0.986503	-0.0331529
Q9CZX8	Q9CZX8	40S ribosomal protein S19	Rps19	sp|Q9CZX8|RS19_MOUSE 40S ribosomal protein S19 OS=Mus musculus OX=10090 GN=Rps19 PE=1 SV=3	2	2	2	0.980281	0.974859	220496	599536	160562	62650.6	237013	1324299		biological regulation;biosynthetic process;cell chemotaxis;cell differentiation;cell migration;cell motility;cellular biosynthetic process;cellular component assembly;cellular component assembly at cellular level;cellular component biogenesis;cellular component biogenesis at cellular level;cellular component movement;cellular component organization;cellular component organization at cellular leve…	binding;enzyme binding;fibroblast growth factor binding;growth factor binding;identical protein binding;kinase binding;protein binding;protein dimerization activity;protein homodimerization activity;protein kinase binding;structural constituent of ribosome;structural molecule activity	adherens junction;anchoring junction;cell junction;cell part;cell-substrate adherens junction;cell-substrate junction;cytoplasm;cytoplasmic part;cytosol;cytosolic small ribosomal subunit;extracellular membrane-bounded organelle;extracellular organelle;extracellular region part;extracellular vesicular exosome;focal adhesion;intracellular non-membrane-bounded organelle;intracellular organelle;intra…	Ribosome	15.2	15.2	15.2	16.085	0	4.8716	6425900	3	0.99651	-0.0367343
Q9WVD5	Q9WVD5	Mitochondrial ornithine transporter 1	Slc25a15	sp|Q9WVD5|ORNT1_MOUSE Mitochondrial ornithine transporter 1 OS=Mus musculus OX=10090 GN=Slc25a15 PE=1 SV=1	2	2	2	0.96097	0.971368	285032	95257	48600.9	83395.2	162980	88984.1		establishment of localization;transport		cell part;cytoplasmic part;integral to membrane;intracellular membrane-bounded organelle;intracellular organelle;intracellular organelle part;intracellular part;intrinsic to membrane;membrane;membrane part;membrane-bounded organelle;mitochondrial inner membrane;mitochondrial membrane;mitochondrial part;mitochondrion;organelle;organelle inner membrane;organelle membrane;organelle part		8.3	8.3	8.3	32.823	0.0025707	3.1891	6783400	2	0.99605	-0.0419105
E9Q634;P70248	E9Q634	Unconventional myosin-Ie	Myo1e	sp|E9Q634|MYO1E_MOUSE Unconventional myosin-Ie OS=Mus musculus OX=10090 GN=Myo1e PE=1 SV=1	10	10	10	0.944256	0.954626	107083	342682	87524	297840	61592.1	152310		anatomical structure development;biological regulation;cell activation;cell activation involved in immune response;cell development;cell differentiation;cell surface receptor linked signaling pathway;cellular component organization;cellular component organization at cellular level;cellular component organization or biogenesis;cellular component organization or biogenesis at cellular level;cellula…	actin binding;actin filament binding;adenyl nucleotide binding;adenyl ribonucleotide binding;ATP binding;ATPase activity;ATPase activity, coupled;binding;calmodulin binding;catalytic activity;cytoskeletal protein binding;hydrolase activity;hydrolase activity, acting on acid anhydrides;hydrolase activity, acting on acid anhydrides, in phosphorus-containing anhydrides;lipid binding;motor activity;n…	adherens junction;anchoring junction;brush border;cell cortex part;cell junction;cell part;cell projection;cell-cell junction;clathrin-coated endocytic vesicle;clathrin-coated vesicle;coated vesicle;cortical actin cytoskeleton;cortical cytoskeleton;cytoplasm;cytoplasmic membrane-bounded vesicle;cytoplasmic part;cytoplasmic vesicle;cytoskeletal part;cytoskeleton;endocytic vesicle;extracellular mem…		10.7	10.7	10.7	126.82	0	22.876	15191000	11	0.98673	-0.0669931
Q61879	Q61879	Myosin-10	Myh10	sp|Q61879|MYH10_MOUSE Myosin-10 OS=Mus musculus OX=10090 GN=Myh10 PE=1 SV=2	61	48	47	0.952378	0.953679	1009901	236822	93281.2	154330	348712	359570		actin cytoskeleton organization;actin filament-based movement;actin filament-based process;actomyosin structure organization;adult heart development;anatomical structure development;anatomical structure formation involved in morphogenesis;anatomical structure morphogenesis;axon guidance;axonogenesis;biological adhesion;biological regulation;brain development;cardiac cell development;cardiac muscl…	actin binding;actin filament binding;actin-dependent ATPase activity;adenyl nucleotide binding;adenyl ribonucleotide binding;ADP binding;ATP binding;ATPase activity;ATPase activity, coupled;binding;catalytic activity;cytoskeletal protein binding;hydrolase activity;hydrolase activity, acting on acid anhydrides;hydrolase activity, acting on acid anhydrides, in phosphorus-containing anhydrides;micro…	actin cytoskeleton;actin filament bundle;actomyosin;axon;brush border;cell body;cell cortex;cell division site part;cell part;cell projection;cell projection part;cleavage furrow;cytoplasm;cytoplasmic part;cytoskeletal part;cytoskeleton;cytosol;dendritic spine;extracellular membrane-bounded organelle;extracellular organelle;extracellular region part;extracellular vesicular exosome;growth cone;int…	Tight junction;Viral myocarditis	36.8	29.1	28.5	228.99	0	222.51	169580000	54	0.989213	-0.0684249
O08585	O08585	Clathrin light chain A	Clta	sp|O08585|CLCA_MOUSE Clathrin light chain A OS=Mus musculus OX=10090 GN=Clta PE=1 SV=2	3	3	3	0.97305	0.94742	133555	109096	2408901	2923002	95144.5	107326		cellular component organization;cellular component organization or biogenesis;cellular membrane organization;cellular process;clathrin-mediated endocytosis;endocytosis;establishment of localization;establishment of localization in cell;establishment of protein localization;intracellular protein transport;intracellular transport;membrane invagination;membrane organization;protein transport;recepto…	binding;clathrin binding;clathrin heavy chain binding;protein binding;structural molecule activity	cell part;clathrin coat;clathrin coat of coated pit;clathrin coat of trans-Golgi network vesicle;clathrin complex;clathrin vesicle coat;cytoplasmic membrane-bounded vesicle;cytoplasmic part;cytoplasmic vesicle;cytoplasmic vesicle part;Golgi apparatus part;intracellular membrane-bounded organelle;intracellular organelle;intracellular organelle part;intracellular part;macromolecular complex;membran…		11.1	11.1	11.1	25.604	0	4.9378	32839000	7	1	-0.0779241
P62267	P62267	40S ribosomal protein S23	Rps23	sp|P62267|RS23_MOUSE 40S ribosomal protein S23 OS=Mus musculus OX=10090 GN=Rps23 PE=1 SV=3	2	2	2	0.923273	0.938236	38125.9	181962	269178	96968.9	163578	97234.3		biosynthetic process;cellular biosynthetic process;cellular macromolecule biosynthetic process;cellular macromolecule metabolic process;cellular metabolic process;cellular process;cellular protein metabolic process;macromolecule biosynthetic process;macromolecule metabolic process;metabolic process;primary metabolic process;protein metabolic process;translation	structural constituent of ribosome;structural molecule activity	cell part;cytoplasm;cytosolic small ribosomal subunit;intracellular non-membrane-bounded organelle;intracellular organelle;intracellular organelle part;intracellular part;macromolecular complex;membrane;non-membrane-bounded organelle;nuclear part;nucleolus;organelle;organelle part;ribonucleoprotein complex;small ribosomal subunit	Ribosome	16.1	16.1	16.1	15.807	0.0024331	2.7956	4128400	2	0.990966	-0.0919765
Q9DCW4	Q9DCW4	Electron transfer flavoprotein subunit beta	Etfb	sp|Q9DCW4|ETFB_MOUSE Electron transfer flavoprotein subunit beta OS=Mus musculus OX=10090 GN=Etfb PE=1 SV=3	4	4	4	0.851851	0.93721	2180499	5359299	2607600	4097798	2281199	2683500		metabolic process;oxidation-reduction process	electron carrier activity	cell part;cytoplasmic part;electron transfer flavoprotein complex;extracellular membrane-bounded organelle;extracellular organelle;extracellular region part;extracellular vesicular exosome;intracellular membrane-bounded organelle;intracellular organelle;intracellular organelle part;intracellular part;macromolecular complex;membrane-bounded organelle;membrane-bounded vesicle;mitochondrial electron…		19.6	19.6	19.6	27.623	0	8.8992	47184000	19	0.984599	-0.0935561
Q91VS7	Q91VS7	Microsomal glutathione S-transferase 1	Mgst1	sp|Q91VS7|MGST1_MOUSE Microsomal glutathione S-transferase 1 OS=Mus musculus OX=10090 GN=Mgst1 PE=1 SV=3	2	2	2	0.945666	0.923695	941970	3765201	220876	199366	1693701	1828401		amine metabolic process;carboxylic acid metabolic process;cell differentiation;cellular amine metabolic process;cellular amino acid metabolic process;cellular component assembly;cellular component organization;cellular component organization or biogenesis;cellular developmental process;cellular ketone metabolic process;cellular metabolic process;cellular modified amino acid metabolic process;cell…	amine binding;amino acid binding;antioxidant activity;binding;carboxylic acid binding;catalytic activity;glutathione binding;glutathione peroxidase activity;glutathione transferase activity;modified amino acid binding;oxidoreductase activity;oxidoreductase activity, acting on peroxide as acceptor;peptide binding;peroxidase activity;transferase activity;transferase activity, transferring alkyl or …	apical part of cell;cell part;cytoplasmic part;endoplasmic reticulum;endoplasmic reticulum membrane;endoplasmic reticulum part;integral to membrane;intracellular membrane-bounded organelle;intracellular organelle;intracellular organelle part;intracellular part;intrinsic to membrane;membrane;membrane part;membrane-bounded organelle;microbody;microbody membrane;microbody part;mitochondrial inner me…	Drug metabolism - cytochrome P450;Glutathione metabolism;Metabolism of xenobiotics by cytochrome P450	18.7	18.7	18.7	17.551	0	22.25	98277000	15	0.985206	-0.114512
P62984;P62983;P0CG49;P0CG50	P62984;P62983;P0CG49;P0CG50	Ubiquitin-60S ribosomal protein L40;Ubiquitin;60S ribosomal protein L40;Ubiquitin-40S ribosomal protein S27a;Ubiquitin;40S ribosomal protein S27a;Polyubiquitin-B;Ubiquitin;Polyubiquitin-C;Ubiquitin;Ubiquitin-related 1;Ubiquitin-related 2	Uba52;Rps27a;Ubb;Ubc	sp|P62984|RL40_MOUSE Ubiquitin-60S ribosomal protein L40 OS=Mus musculus OX=10090 GN=Uba52 PE=1 SV=2;sp|P62983|RS27A_MOUSE Ubiquitin-40S ribosomal protein S27a OS=Mus musculus OX=10090 GN=Rps27a PE=1 SV=2;sp|P0CG49|UBB_MOUSE Polyubiquitin-B OS=Mus musculus	2	2	2	0.741207	0.918643	9310005	8900806	9996097	7074404	6558800	13840010		adipose tissue development;anatomical structure development;anatomical structure morphogenesis;biological regulation;biosynthetic process;cell cycle phase;cell cycle process;cell development;cell part morphogenesis;cell projection morphogenesis;cell projection organization;cellular biosynthetic process;cellular chemical homeostasis;cellular component morphogenesis;cellular component movement;cell…	binding;cation binding;enzyme binding;ion binding;metal ion binding;protease binding;protein binding;structural constituent of ribosome;structural molecule activity	cell body;cell part;cell projection;cytoplasm;cytoplasmic part;cytosol;cytosolic small ribosomal subunit;extracellular membrane-bounded organelle;extracellular organelle;extracellular region part;extracellular vesicular exosome;intracellular membrane-bounded organelle;intracellular non-membrane-bounded organelle;intracellular organelle;intracellular organelle part;intracellular part;macromolecula…	Parkinson's disease;PPAR signaling pathway;Ribosome	19.5	19.5	19.5	14.728	0	60.791	150460000	25	0.950967	-0.122423
O08705	O08705	Sodium/bile acid cotransporter	Slc10a1	sp|O08705|NTCP_MOUSE Sodium/bile acid cotransporter OS=Mus musculus OX=10090 GN=Slc10a1 PE=1 SV=1	1	1	1	0.765211	0.917265	147933	249457	172586	116638	250931	167940		bile acid and bile salt transport;carboxylic acid transport;establishment of localization;monocarboxylic acid transport;organic acid transport;organic substance transport;transport	active transmembrane transporter activity;bile acid transmembrane transporter activity;bile acid:sodium symporter activity;carboxylic acid transmembrane transporter activity;cation transmembrane transporter activity;inorganic cation transmembrane transporter activity;ion transmembrane transporter activity;metal ion transmembrane transporter activity;monocarboxylic acid transmembrane transporter a…	basolateral plasma membrane;cell part;integral to membrane;integral to plasma membrane;intrinsic to membrane;intrinsic to plasma membrane;membrane;membrane part;plasma membrane part	Bile secretion	3.9	3.9	3.9	39.413	0.0023585	2.6955	3747700	2	0.95144	-0.124589
P16546	P16546	Spectrin alpha chain, non-erythrocytic 1	Sptan1	sp|P16546|SPTN1_MOUSE Spectrin alpha chain, non-erythrocytic 1 OS=Mus musculus OX=10090 GN=Sptan1 PE=1 SV=4	13	13	13	0.881598	0.904171	44181.1	165208	183007	42109.2	130762	179320		actin filament capping;biological regulation;cellular component organization;cellular component organization or biogenesis;negative regulation of actin filament depolymerization;negative regulation of actin filament polymerization;negative regulation of biological process;negative regulation of cellular component organization;negative regulation of cellular process;negative regulation of cytoskel…	binding;calcium ion binding;cation binding;cytoskeletal protein binding;ion binding;metal ion binding;protein binding;protein dimerization activity;protein heterodimerization activity;spectrin binding	adherens junction;anchoring junction;axon part;cell cortex part;cell junction;cell part;cell projection part;cell-cell adherens junction;cell-cell junction;contractile fiber part;cortical cytoskeleton;cuticular plate;cytoplasmic part;cytoskeletal part;cytoskeleton;extracellular membrane-bounded organelle;extracellular organelle;extracellular region part;extracellular vesicular exosome;fascia adhe…		6.8	6.8	6.8	284.59	0	18.871	15462000	13	0.988545	-0.145332
CON__P02666	CON__P02666				4	4	4	0.765557	0.902811	59209	99291	75974.8	39209.6	88373	94852	+					23.4	23.4	23.4	23.583	0	323.31	4603900000	13	0.949035	-0.147504
P45952	P45952	Medium-chain specific acyl-CoA dehydrogenase, mitochondrial	Acadm	sp|P45952|ACADM_MOUSE Medium-chain specific acyl-CoA dehydrogenase, mitochondrial OS=Mus musculus OX=10090 GN=Acadm PE=1 SV=1	5	5	5	0.347998	0.902709	2183401	2894399	2468999	2108400	2494301	2182500		amine biosynthetic process;amine metabolic process;anatomical structure development;betaine biosynthetic process;betaine metabolic process;biological regulation;biosynthetic process;carbohydrate biosynthetic process;carbohydrate metabolic process;carboxylic acid biosynthetic process;carboxylic acid catabolic process;carboxylic acid metabolic process;cardiac cell differentiation;cardiac muscle cel…	acyl-CoA dehydrogenase activity;binding;catalytic activity;coenzyme binding;cofactor binding;flavin adenine dinucleotide binding;identical protein binding;medium-chain-acyl-CoA dehydrogenase activity;oxidoreductase activity;oxidoreductase activity, acting on the CH-CH group of donors;protein binding	axon;cell part;cell projection;cytoplasmic part;extracellular membrane-bounded organelle;extracellular organelle;extracellular region part;extracellular vesicular exosome;intracellular membrane-bounded organelle;intracellular organelle;intracellular organelle lumen;intracellular organelle part;intracellular part;membrane-bounded organelle;membrane-bounded vesicle;membrane-enclosed lumen;mitochond…	beta-Alanine metabolism;Fatty acid metabolism;PPAR signaling pathway;Propanoate metabolism;Valine, leucine and isoleucine degradation	14.7	14.7	14.7	46.481	0	5.7881	38145000	5	0.788933	-0.147667
Q63886;Q62452;Q6ZQM8;Q64435;P70691	Q63886;Q62452;Q6ZQM8;Q64435;P70691	UDP-glucuronosyltransferase 1-1;UDP-glucuronosyltransferase 1-9;UDP-glucuronosyltransferase 1-7C;UDP-glucuronosyltransferase 1-6;UDP-glucuronosyltransferase 1-2	Ugt1a1;Ugt1a9;Ugt1a7c;Ugt1a6;Ugt1a2	sp|Q63886|UD11_MOUSE UDP-glucuronosyltransferase 1-1 OS=Mus musculus OX=10090 GN=Ugt1a1 PE=1 SV=2;sp|Q62452|UD19_MOUSE UDP-glucuronosyltransferase 1-9 OS=Mus musculus OX=10090 GN=Ugt1a9 PE=1 SV=3;sp|Q6ZQM8|UD17C_MOUSE UDP-glucuronosyltransferase 1-7C OS=Mu	6	6	5	0.92511	0.902177	146892	1200200	80229.5	95627.8	147270	737500		acute inflammatory response;acute-phase response;alcohol metabolic process;anatomical structure development;anatomical structure morphogenesis;aromatic compound biosynthetic process;benzene-containing compound metabolic process;biological regulation;biosynthetic process;biphenyl catabolic process;biphenyl metabolic process;carbohydrate metabolic process;carboxylic acid metabolic process;catabolic…	binding;carboxylic acid binding;catalytic activity;drug binding;enzyme binding;enzyme inhibitor activity;enzyme regulator activity;fatty acid binding;glucuronosyltransferase activity;identical protein binding;isoprenoid binding;kinase binding;lipid binding;monocarboxylic acid binding;protein binding;protein dimerization activity;protein heterodimerization activity;protein homodimerization activit…	cell part;cytochrome complex;cytoplasmic part;endoplasmic reticulum;endoplasmic reticulum chaperone complex;endoplasmic reticulum membrane;endoplasmic reticulum part;extracellular membrane-bounded organelle;extracellular organelle;extracellular region part;extracellular vesicular exosome;integral to membrane;integral to plasma membrane;intracellular membrane-bounded organelle;intracellular organe…	Ascorbate and aldarate metabolism;Drug metabolism - cytochrome P450;Drug metabolism - other enzymes;Metabolism of xenobiotics by cytochrome P450;Other types of O-glycan biosynthesis;Pentose and glucuronate interconversions;Porphyrin and chlorophyll metabolism;Retinol metabolism;Starch and sucrose metabolism;Steroid hormone biosynthesis	13.6	13.6	11.4	60.047	0	10.446	23346000	10	0.989722	-0.148517
Q9WTI7	Q9WTI7	Unconventional myosin-Ic	Myo1c	sp|Q9WTI7|MYO1C_MOUSE Unconventional myosin-Ic OS=Mus musculus OX=10090 GN=Myo1c PE=1 SV=2	22	22	22	0.907902	0.901964	885140	70780.3	182830	288080	317788	91809.8		biological regulation;establishment of localization;establishment of localization in cell;establishment of protein localization;establishment of RNA localization;intracellular protein transport;intracellular transport;mRNA transport;nucleic acid transport;nucleobase-containing compound transport;positive regulation of biological process;positive regulation of cell migration;positive regulation of…	actin binding;actin-dependent ATPase activity;adenyl nucleotide binding;adenyl ribonucleotide binding;ATP binding;ATPase activity;ATPase activity, coupled;binding;calmodulin binding;catalytic activity;cytoskeletal protein binding;enzyme binding;GTPase binding;hydrolase activity;hydrolase activity, acting on acid anhydrides;hydrolase activity, acting on acid anhydrides, in phosphorus-containing an…	basal plasma membrane;brush border;cell part;cell projection;cell projection membrane;cell projection part;cytoplasm;cytoplasmic membrane-bounded vesicle;cytoplasmic part;cytoplasmic vesicle;cytoskeletal part;cytosol;extracellular membrane-bounded organelle;extracellular organelle;extracellular region part;extracellular vesicular exosome;filamentous actin;intracellular membrane-bounded organelle;…		24.4	24.4	24.4	121.94	0	82.921	113410000	33	0.99067	-0.148858
P62751	P62751	60S ribosomal protein L23a	Rpl23a	sp|P62751|RL23A_MOUSE 60S ribosomal protein L23a OS=Mus musculus OX=10090 GN=Rpl23a PE=1 SV=1	2	2	2	0.876415	0.900148	548614	210026	85382.8	123776	374791	154676		biosynthetic process;cellular biosynthetic process;cellular macromolecule biosynthetic process;cellular macromolecule metabolic process;cellular metabolic process;cellular process;cellular protein metabolic process;macromolecule biosynthetic process;macromolecule metabolic process;metabolic process;primary metabolic process;protein metabolic process;translation	binding;nucleic acid binding;nucleotide binding;RNA binding;rRNA binding;structural constituent of ribosome;structural molecule activity	cell part;cytoplasmic part;intracellular membrane-bounded organelle;intracellular non-membrane-bounded organelle;intracellular organelle;intracellular part;macromolecular complex;membrane-bounded organelle;non-membrane-bounded organelle;nucleus;organelle;ribonucleoprotein complex;ribosome	Ribosome	13.5	13.5	13.5	17.695	0.0025063	3.0162	8399200	5	0.992809	-0.151766
CON__P41361	CON__P41361				3	3	3	0.831557	0.885704	1623301	1700299	1268200	2733700	1852200	480330	+					11	11	11	52.347	0	8.3656	18642000	8	0.982371	-0.175103
P14148	P14148	60S ribosomal protein L7	Rpl7	sp|P14148|RL7_MOUSE 60S ribosomal protein L7 OS=Mus musculus OX=10090 GN=Rpl7 PE=1 SV=2	2	2	2	0.932812	0.885572	3913501	224932	2842999	165228	2370299	4437900		biosynthetic process;cellular biosynthetic process;cellular component biogenesis;cellular component biogenesis at cellular level;cellular component organization or biogenesis;cellular component organization or biogenesis at cellular level;cellular macromolecule biosynthetic process;cellular macromolecule metabolic process;cellular metabolic process;cellular nitrogen compound metabolic process;cel…	binding;DNA binding;identical protein binding;mRNA binding;nucleic acid binding;protein binding;protein dimerization activity;protein homodimerization activity;RNA binding;structural constituent of ribosome;structural molecule activity	adherens junction;anchoring junction;cell junction;cell part;cell-substrate adherens junction;cell-substrate junction;cytoplasm;cytosolic large ribosomal subunit;extracellular membrane-bounded organelle;extracellular organelle;extracellular region part;extracellular vesicular exosome;focal adhesion;intracellular membrane-bounded organelle;intracellular non-membrane-bounded organelle;intracellular…	Ribosome	10	10	10	31.419	0	5.154	43966000	15	0.980142	-0.175319
P60843;P10630	P60843;P10630	Eukaryotic initiation factor 4A-I;Eukaryotic initiation factor 4A-II;Eukaryotic initiation factor 4A-II, N-terminally processed	Eif4a1;Eif4a2	sp|P60843|IF4A1_MOUSE Eukaryotic initiation factor 4A-I OS=Mus musculus OX=10090 GN=Eif4a1 PE=1 SV=1;sp|P10630|IF4A2_MOUSE Eukaryotic initiation factor 4A-II OS=Mus musculus OX=10090 GN=Eif4a2 PE=1 SV=2	4	4	4	0.907871	0.883483	119334	1146000	860580	647710	108730	1152400		anatomical structure morphogenesis;biological regulation;cellular macromolecule metabolic process;cellular metabolic process;cellular nitrogen compound metabolic process;cellular process;developmental process;macromolecule metabolic process;metabolic process;nitrogen compound metabolic process;nucleic acid metabolic process;nucleobase-containing compound metabolic process;organ morphogenesis;orga…	adenyl nucleotide binding;adenyl ribonucleotide binding;ATP binding;ATPase activity;ATPase activity, coupled;ATP-dependent helicase activity;ATP-dependent RNA helicase activity;binding;catalytic activity;double-stranded RNA binding;helicase activity;hydrolase activity;hydrolase activity, acting on acid anhydrides;hydrolase activity, acting on acid anhydrides, in phosphorus-containing anhydrides;n…	cell part;cytoplasm;cytoplasmic part;extracellular membrane-bounded organelle;extracellular organelle;extracellular region part;extracellular vesicular exosome;intracellular non-membrane-bounded organelle;intracellular organelle;intracellular organelle part;intracellular part;membrane;membrane-bounded organelle;membrane-bounded vesicle;non-membrane-bounded organelle;nuclear part;nucleolus;organel…	RNA transport	11.6	11.6	11.6	46.153	0	5.4566	9859900	6	0.99327	-0.178725	No	Mitochondria
P01638;P01637	P01638;P01637	Ig kappa chain V-V region L6;Ig kappa chain V-V region T1		sp|P01638|KV5A6_MOUSE Ig kappa chain V-V region L6 (Fragment) OS=Mus musculus OX=10090 PE=4 SV=1;sp|P01637|KV5A5_MOUSE Ig kappa chain V-V region T1 OS=Mus musculus OX=10090 PE=4 SV=1	3	3	3	0.925561	0.86395	9907800	87441.4	4266998	1568900	1692400	897810			antigen binding;binding			35.7	35.7	35.7	12.986	0	7.0806	38690000	9	0.987476	-0.21098	No	Cytosolic
P28798	P28798	Granulins;Acrogranin;Granulin-1;Granulin-2;Granulin-3;Granulin-4;Granulin-5;Granulin-6;Granulin-7	Grn	sp|P28798|GRN_MOUSE Granulins OS=Mus musculus OX=10090 GN=Grn PE=1 SV=2	6	6	6	0.744788	0.85966	13543000	11305000	12478990	24127000	8985105	5599099		biological regulation;blastocyst hatching;developmental process;embryo implantation;hatching;organism emergence from protective structure;positive regulation of biological process;positive regulation of cell proliferation;positive regulation of cellular process;positive regulation of epithelial cell proliferation;regulation of biological process;regulation of cell proliferation;regulation of cell…		cell part;cytoplasmic part;extracellular membrane-bounded organelle;extracellular organelle;extracellular region part;extracellular space;extracellular vesicular exosome;intracellular membrane-bounded organelle;intracellular organelle;intracellular part;membrane-bounded organelle;membrane-bounded vesicle;mitochondrion;organelle;vesicle		16	16	16	63.458	0	23.185	171720000	39	0.951653	-0.218163
P15975	P15975	Inactive ubiquitin carboxyl-terminal hydrolase 53	Usp53	sp|P15975|UBP53_MOUSE Inactive ubiquitin carboxyl-terminal hydrolase 53 OS=Mus musculus OX=10090 GN=Usp53 PE=1 SV=2	1	1	1	0.722018	0.850194	13906000	22110990	10393000	16789000	19253000	6075504		catabolic process;cellular catabolic process;cellular macromolecule catabolic process;cellular macromolecule metabolic process;cellular metabolic process;cellular process;macromolecule catabolic process;macromolecule metabolic process;metabolic process;modification-dependent macromolecule catabolic process;modification-dependent protein catabolic process;primary metabolic process;protein metaboli…				1	1	1	119.25	0.0043011	2.1766	171200000	4	0.945003	-0.234136
CON__P15497	CON__P15497				3	3	2	0.340476	0.84704	1820701	2367099	2347300	1697799	1542300	2347899	+					13.2	13.2	9.4	30.276	0	5.8018	21508000	7	0.787841	-0.239499
Q99LB7	Q99LB7	Sarcosine dehydrogenase, mitochondrial	Sardh	sp|Q99LB7|SARDH_MOUSE Sarcosine dehydrogenase, mitochondrial OS=Mus musculus OX=10090 GN=Sardh PE=1 SV=1	2	2	2	0.577949	0.842049	243719	183505	151855	115454	135020	260120			catalytic activity;oxidoreductase activity;oxidoreductase activity, acting on the CH-NH group of donors;sarcosine dehydrogenase activity	cell part;cytoplasmic part;intracellular membrane-bounded organelle;intracellular organelle;intracellular organelle lumen;intracellular organelle part;intracellular part;membrane-bounded organelle;membrane-enclosed lumen;mitochondrial matrix;mitochondrial part;mitochondrion;organelle;organelle lumen;organelle part	Glycine, serine and threonine metabolism	2.6	2.6	2.6	101.68	0.0024038	2.7556	2898900	2	0.913993	-0.248023
P84099	P84099	60S ribosomal protein L19	Rpl19	sp|P84099|RL19_MOUSE 60S ribosomal protein L19 OS=Mus musculus OX=10090 GN=Rpl19 PE=1 SV=1	2	2	2	0.863708	0.838363	1376101	85850.8	930640	287341	243554	925720		biosynthetic process;cellular biosynthetic process;cellular macromolecule biosynthetic process;cellular macromolecule metabolic process;cellular metabolic process;cellular process;cellular protein metabolic process;macromolecule biosynthetic process;macromolecule metabolic process;metabolic process;primary metabolic process;protein metabolic process;translation	structural constituent of ribosome;structural molecule activity	adherens junction;anchoring junction;cell junction;cell part;cell-substrate adherens junction;cell-substrate junction;cytoplasm;cytosolic large ribosomal subunit;focal adhesion;intracellular non-membrane-bounded organelle;intracellular organelle;intracellular organelle part;intracellular part;large ribosomal subunit;macromolecular complex;membrane;non-membrane-bounded organelle;nuclear part;nucle…	Ribosome	13.3	13.3	13.3	23.466	0	6.5686	12398000	10	0.990417	-0.254353
Q8CBQ5	Q8CBQ5	Phosphatidylinositol 4-kinase type 2-beta	Pi4k2b	sp|Q8CBQ5|P4K2B_MOUSE Phosphatidylinositol 4-kinase type 2-beta OS=Mus musculus OX=10090 GN=Pi4k2b PE=1 SV=1	2	2	2	0.887443	0.837385	831890	81831.4	682490	98614	150300	1840600			1-phosphatidylinositol 4-kinase activity;adenyl nucleotide binding;adenyl ribonucleotide binding;ATP binding;binding;catalytic activity;inositol or phosphatidylinositol kinase activity;kinase activity;lipid kinase activity;nucleotide binding;phosphatidylinositol kinase activity;phosphotransferase activity, alcohol group as acceptor;purine nucleotide binding;purine ribonucleoside triphosphate bind…	cell part;cytoplasm;intracellular part;membrane	Inositol phosphate metabolism;Phosphatidylinositol signaling system	5.5	5.5	5.5	53.477	0	3.2195	6733700	2	0.991957	-0.256037
Q03265	Q03265	ATP synthase subunit alpha, mitochondrial	Atp5a1	sp|Q03265|ATPA_MOUSE ATP synthase subunit alpha, mitochondrial OS=Mus musculus OX=10090 GN=Atp5a1 PE=1 SV=1	23	23	23	0.747747	0.828868	30221010	90956960	20326990	19338000	29369000	56024010		ATP biosynthetic process;ATP hydrolysis coupled proton transport;ATP metabolic process;ATP synthesis coupled proton transport;biological regulation;biosynthetic process;cation transport;cellular biosynthetic process;cellular metabolic process;cellular nitrogen compound biosynthetic process;cellular nitrogen compound metabolic process;cellular process;energy coupled proton transport, against elect…	active transmembrane transporter activity;adenyl nucleotide binding;adenyl ribonucleotide binding;ATP binding;ATPase activity;ATPase activity, coupled;ATPase activity, coupled to movement of substances;ATPase activity, coupled to transmembrane movement of ions;ATPase activity, coupled to transmembrane movement of substances;binding;catalytic activity;cation transmembrane transporter activity;cati…	cell part;cytoplasmic part;extracellular membrane-bounded organelle;extracellular organelle;extracellular region part;extracellular vesicular exosome;intracellular membrane-bounded organelle;intracellular organelle;intracellular organelle part;intracellular part;macromolecular complex;membrane;membrane part;membrane-bounded organelle;membrane-bounded vesicle;mitochondrial inner membrane;mitochond…	Alzheimer's disease;Huntington's disease;Oxidative phosphorylation;Parkinson's disease	48.6	48.6	48.6	59.752	0	323.31	1411900000	157	0.946714	-0.270785
P50136	P50136	2-oxoisovalerate dehydrogenase subunit alpha, mitochondrial	Bckdha	sp|P50136|ODBA_MOUSE 2-oxoisovalerate dehydrogenase subunit alpha, mitochondrial OS=Mus musculus OX=10090 GN=Bckdha PE=1 SV=1	6	6	6	0.857999	0.821564	3041200	278683	3249900	320668	2214900	2150501		amine catabolic process;amine metabolic process;branched chain family amino acid catabolic process;branched chain family amino acid metabolic process;carboxylic acid catabolic process;carboxylic acid metabolic process;catabolic process;cellular amine metabolic process;cellular amino acid catabolic process;cellular amino acid metabolic process;cellular catabolic process;cellular ketone metabolic p…	3-methyl-2-oxobutanoate dehydrogenase (2-methylpropanoyl-transferring) activity;alpha-ketoacid dehydrogenase activity;binding;catalytic activity;cation binding;ion binding;metal ion binding;oxidoreductase activity;oxidoreductase activity, acting on the aldehyde or oxo group of donors;oxidoreductase activity, acting on the aldehyde or oxo group of donors, disulfide as acceptor	cell part;cytoplasmic part;dihydrolipoyl dehydrogenase complex;intracellular membrane-bounded organelle;intracellular organelle;intracellular organelle part;intracellular part;macromolecular complex;membrane-bounded organelle;mitochondrial alpha-ketoglutarate dehydrogenase complex;mitochondrial part;mitochondrial tricarboxylic acid cycle enzyme complex;mitochondrion;organelle;organelle part;prote…		19.9	19.9	19.9	50.37	0	9.9393	29144000	15	0.987815	-0.283555
Q8K0E8;CON__P02676	Q8K0E8	Fibrinogen beta chain;Fibrinopeptide B;Fibrinogen beta chain	Fgb	sp|Q8K0E8|FIBB_MOUSE Fibrinogen beta chain OS=Mus musculus OX=10090 GN=Fgb PE=1 SV=1	6	6	6	0.905244	0.820075	4906702	84687.4	68708.5	1044401	145061	103935		antibacterial humoral response;antimicrobial humoral response;biological adhesion;biological regulation;cell adhesion;cell-cell adhesion;cell-matrix adhesion;cell-substrate adhesion;cellular component assembly;cellular component assembly at cellular level;cellular component organization;cellular component organization at cellular level;cellular component organization or biogenesis;cellular compon…	binding;chaperone binding;protein binding;structural molecule activity	blood microparticle;cell cortex;cell part;cell surface;cytoplasmic membrane-bounded vesicle;cytoplasmic part;cytoplasmic vesicle;external side of plasma membrane;extracellular membrane-bounded organelle;extracellular organelle;extracellular region part;extracellular space;extracellular vesicular exosome;fibrinogen complex;intracellular membrane-bounded organelle;intracellular organelle;intracellu…	Complement and coagulation cascades	14.8	14.8	14.8	54.752	0	10.499	13200000	6	0.993284	-0.286172
P62849	P62849	40S ribosomal protein S24	Rps24	sp|P62849|RS24_MOUSE 40S ribosomal protein S24 OS=Mus musculus OX=10090 GN=Rps24 PE=1 SV=1	1	1	1	0.582023	0.813192	127377	94938.7	128459	180982	61779.4	74713.2		biological regulation;biosynthetic process;cellular biosynthetic process;cellular component biogenesis;cellular component biogenesis at cellular level;cellular component organization or biogenesis;cellular component organization or biogenesis at cellular level;cellular macromolecule biosynthetic process;cellular macromolecule metabolic process;cellular metabolic process;cellular nitrogen compound…	binding;nucleotide binding;structural constituent of ribosome;structural molecule activity	cell part;cytoplasm;cytosolic small ribosomal subunit;intracellular membrane-bounded organelle;intracellular non-membrane-bounded organelle;intracellular organelle;intracellular organelle part;intracellular part;macromolecular complex;membrane;membrane-bounded organelle;non-membrane-bounded organelle;nuclear part;nucleolus;nucleus;organelle;organelle part;ribonucleoprotein complex;small ribosomal…	Ribosome	11.3	11.3	11.3	15.423	0.0025381	3.1266	2762200	3	0.917057	-0.298333
P16125	P16125	L-lactate dehydrogenase B chain	Ldhb	sp|P16125|LDHB_MOUSE L-lactate dehydrogenase B chain OS=Mus musculus OX=10090 GN=Ldhb PE=1 SV=2	2	1	1	0.821966	0.809051	91720.6	1380600	122822	167270	163788	300633		biosynthetic process;carbohydrate metabolic process;carboxylic acid biosynthetic process;carboxylic acid metabolic process;cellular biosynthetic process;cellular ketone metabolic process;cellular metabolic process;cellular nitrogen compound metabolic process;cellular process;coenzyme metabolic process;cofactor metabolic process;heterocycle metabolic process;lactate biosynthetic process;lactate bi…	binding;catalytic activity;coenzyme binding;cofactor binding;lactate dehydrogenase activity;L-lactate dehydrogenase activity;NAD binding;nucleotide binding;oxidoreductase activity;oxidoreductase activity, acting on CH-OH group of donors;oxidoreductase activity, acting on the CH-OH group of donors, NAD or NADP as acceptor	cell part;cytoplasm;cytoplasmic part;extracellular membrane-bounded organelle;extracellular organelle;extracellular region part;extracellular vesicular exosome;intracellular membrane-bounded organelle;intracellular organelle;intracellular part;membrane;membrane-bounded organelle;membrane-bounded vesicle;mitochondrion;myelin sheath;organelle;vesicle	Cysteine and methionine metabolism;Glycolysis / Gluconeogenesis;Propanoate metabolism;Pyruvate metabolism	8.1	4.5	4.5	36.572	0	3.7027	3662100	1	0.98682	-0.305698
CON__P08779;CON__Q9Z2K1;CON__Q3ZAW8;Q9Z2K1	CON__P08779				23	11	11	0.659061	0.808057	16848990	15757990	27727010	17457990	7362799	30218020	+	aging;anatomical structure morphogenesis;biological regulation;cell differentiation;cell migration;cell motility;cellular component movement;cellular component organization;cellular component organization at cellular level;cellular component organization or biogenesis;cellular component organization or biogenesis at cellular level;cellular developmental process;cellular process;cytoskeleton organ…	structural constituent of cytoskeleton;structural molecule activity	cell part;cytoskeletal part;cytoskeleton;extracellular membrane-bounded organelle;extracellular organelle;extracellular region part;extracellular vesicular exosome;intermediate filament;intracellular membrane-bounded organelle;intracellular non-membrane-bounded organelle;intracellular organelle;intracellular organelle part;intracellular part;macromolecular complex;membrane-bounded organelle;membr…		52	30.7	30.7	51.267	0	88.119	256220000	77	0.942808	-0.307472
Q9QXX4	Q9QXX4	Calcium-binding mitochondrial carrier protein Aralar2	Slc25a13	sp|Q9QXX4|CMC2_MOUSE Calcium-binding mitochondrial carrier protein Aralar2 OS=Mus musculus OX=10090 GN=Slc25a13 PE=1 SV=1	5	5	5	0.874486	0.799075	66150.7	66717.6	2786301	135957	98811	467044		acidic amino acid transport;amine transport;amino acid transport;anion transport;aspartate transport;ATP biosynthetic process;ATP metabolic process;biosynthetic process;carboxylic acid transport;cellular biosynthetic process;cellular metabolic process;cellular nitrogen compound biosynthetic process;cellular nitrogen compound metabolic process;cellular process;cellular respiration;energy derivatio…	acidic amino acid transmembrane transporter activity;active transmembrane transporter activity;amine transmembrane transporter activity;amino acid transmembrane transporter activity;binding;calcium ion binding;carboxylic acid transmembrane transporter activity;cation binding;ion binding;L-amino acid transmembrane transporter activity;L-aspartate transmembrane transporter activity;L-glutamate tran…	cell part;cytoplasmic part;integral to membrane;intracellular membrane-bounded organelle;intracellular organelle;intracellular organelle part;intracellular part;intrinsic to membrane;membrane;membrane part;membrane-bounded organelle;mitochondrial inner membrane;mitochondrial membrane;mitochondrial part;mitochondrion;organelle;organelle inner membrane;organelle membrane;organelle part		8.6	8.6	8.6	74.466	0	8.1136	27578000	9	0.994141	-0.323596
P60335;Q61990;P57722	P60335;Q61990;P57722	Poly(rC)-binding protein 1;Poly(rC)-binding protein 2;Poly(rC)-binding protein 3	Pcbp1;Pcbp2;Pcbp3	sp|P60335|PCBP1_MOUSE Poly(rC)-binding protein 1 OS=Mus musculus OX=10090 GN=Pcbp1 PE=1 SV=1;sp|Q61990|PCBP2_MOUSE Poly(rC)-binding protein 2 OS=Mus musculus OX=10090 GN=Pcbp2 PE=1 SV=1;sp|P57722|PCBP3_MOUSE Poly(rC)-binding protein 3 OS=Mus musculus OX=10	2	2	2	0.810859	0.797513	684250	65624.2	864740	191463	198838	517360		biological regulation;catabolic process;cellular catabolic process;cellular macromolecule catabolic process;cellular macromolecule metabolic process;cellular metabolic process;cellular nitrogen compound metabolic process;cellular process;defense response;defense response to virus;immune effector process;immune response;immune system process;innate immune response;macromolecule catabolic process;m…	binding;DNA binding;enzyme binding;nucleic acid binding;protein binding;RNA binding;single-stranded DNA binding;structure-specific DNA binding;translation activator activity;translation regulator activity;translation regulator activity, nucleic acid binding;ubiquitin protein ligase binding	adherens junction;anchoring junction;cell junction;cell part;cell-substrate adherens junction;cell-substrate junction;cytoplasm;cytoplasmic part;cytosol;extracellular membrane-bounded organelle;extracellular organelle;extracellular region part;extracellular vesicular exosome;focal adhesion;intracellular membrane-bounded organelle;intracellular organelle;intracellular organelle part;intracellular …	Spliceosome	6.7	6.7	6.7	37.497	0.0021786	2.211	7792700	3	0.991703	-0.32642
P56480	P56480	ATP synthase subunit beta, mitochondrial	Atp5b	sp|P56480|ATPB_MOUSE ATP synthase subunit beta, mitochondrial OS=Mus musculus OX=10090 GN=Atp5b PE=1 SV=2	23	23	23	0.688091	0.785915	18690990	78948960	19600000	13705000	27433010	37343010		anatomical structure formation involved in morphogenesis;angiogenesis;ATP biosynthetic process;ATP hydrolysis coupled proton transport;ATP metabolic process;ATP synthesis coupled proton transport;biological regulation;biosynthetic process;cation homeostasis;cation transport;cell differentiation;cellular biosynthetic process;cellular cation homeostasis;cellular chemical homeostasis;cellular develo…	active transmembrane transporter activity;adenyl nucleotide binding;adenyl ribonucleotide binding;ATP binding;ATPase activity;ATPase activity, coupled;ATPase activity, coupled to movement of substances;ATPase activity, coupled to transmembrane movement of ions;ATPase activity, coupled to transmembrane movement of substances;binding;catalytic activity;cation transmembrane transporter activity;cati…	cell part;cell surface;cytoplasmic part;extracellular membrane-bounded organelle;extracellular organelle;extracellular region part;extracellular vesicular exosome;intracellular membrane-bounded organelle;intracellular non-membrane-bounded organelle;intracellular organelle;intracellular organelle part;intracellular part;macromolecular complex;membrane;membrane part;membrane-bounded organelle;membr…	Alzheimer's disease;Huntington's disease;Oxidative phosphorylation;Parkinson's disease	65	65	65	56.3	0	323.31	1234400000	142	0.945694	-0.347555
C0HKE9;C0HKE8;C0HKE7;C0HKE6;C0HKE5;C0HKE4;C0HKE3;C0HKE2;C0HKE1;Q8CGP6;Q8R1M2;Q64523;Q8CGP7;Q8CGP5;Q8BFU2;Q6GSS7;Q3THW5;P0C0S6;P27661;Q64522	C0HKE9;C0HKE8;C0HKE7;C0HKE6;C0HKE5;C0HKE4;C0HKE3;C0HKE2;C0HKE1;Q8CGP6;Q8R1M2;Q64523;Q8CGP7;Q8CGP5;Q8BFU2;Q6GSS7;Q3THW5;P0C0S6;P27661	Histone H2A type 1-H;Histone H2A.J;Histone H2A type 2-C;Histone H2A type 1-K;Histone H2A type 1-F;Histone H2A type 3;Histone H2A type 2-A;Histone H2A.V;Histone H2A.Z;Histone H2AX	Hist1h2ah;H2afj;Hist2h2ac;Hist1h2ak;Hist1h2af;Hist3h2a;Hist2h2aa1;H2afv;H2afz;H2afx	sp|C0HKE9|H2A1P_MOUSE Histone H2A type 1-P OS=Mus musculus OX=10090 GN=Hist1h2ap PE=1 SV=1;sp|C0HKE8|H2A1O_MOUSE Histone H2A type 1-O OS=Mus musculus OX=10090 GN=Hist1h2ao PE=1 SV=1;sp|C0HKE7|H2A1N_MOUSE Histone H2A type 1-N OS=Mus musculus OX=10090 GN=His	3	3	3	0.704051	0.781779	1065601	2566801	957300	1271699	410596	2395999		biological regulation;cell cycle;cellular component assembly;cellular component assembly at cellular level;cellular component disassembly;cellular component disassembly at cellular level;cellular component organization;cellular component organization at cellular level;cellular component organization or biogenesis;cellular component organization or biogenesis at cellular level;cellular macromolecu…	binding;chromatin binding;chromatin DNA binding;core promoter binding;core promoter proximal region DNA binding;core promoter proximal region sequence-specific DNA binding;core promoter sequence-specific DNA binding;damaged DNA binding;DNA binding;enhancer binding;enhancer sequence-specific DNA binding;enzyme binding;histone binding;nucleic acid binding;nucleosomal DNA binding;nucleosome binding;…	cell part;chromatin;chromosomal part;chromosome;chromosome, telomeric region;condensed chromosome;condensed nuclear chromosome;euchromatin;extracellular membrane-bounded organelle;extracellular organelle;extracellular region part;extracellular vesicular exosome;germ cell nucleus;heterochromatin;intracellular membrane-bounded organelle;intracellular non-membrane-bounded organelle;intracellular org…	Systemic lupus erythematosus	26.9	26.9	26.9	14.135	0	5.7156	51057000	7	0.945037	-0.355168
Q8JZU2	Q8JZU2	Tricarboxylate transport protein, mitochondrial	Slc25a1	sp|Q8JZU2|TXTP_MOUSE Tricarboxylate transport protein, mitochondrial OS=Mus musculus OX=10090 GN=Slc25a1 PE=1 SV=1	2	2	2	0.812725	0.767047	218783	137884	854210	42891.7	295908	916280		cellular process;establishment of localization;transmembrane transport;transport		cell part;cytoplasmic part;extracellular membrane-bounded organelle;extracellular organelle;extracellular region part;extracellular vesicular exosome;integral to membrane;intracellular membrane-bounded organelle;intracellular organelle;intracellular organelle part;intracellular part;intrinsic to membrane;membrane;membrane part;membrane-bounded organelle;membrane-bounded vesicle;mitochondrial inne…		6.4	6.4	6.4	33.931	0	3.6234	16576000	5	0.990655	-0.382614
P27659	P27659	60S ribosomal protein L3	Rpl3	sp|P27659|RL3_MOUSE 60S ribosomal protein L3 OS=Mus musculus OX=10090 GN=Rpl3 PE=1 SV=3	2	2	2	0.785952	0.766924	924920	111194	440920	136307	143522	1045600		biosynthetic process;cellular biosynthetic process;cellular macromolecule biosynthetic process;cellular macromolecule metabolic process;cellular metabolic process;cellular process;cellular protein metabolic process;cellular response to chemical stimulus;cellular response to cytokine stimulus;cellular response to interleukin-4;cellular response to organic substance;cellular response to stimulus;ma…	structural constituent of ribosome;structural molecule activity	adherens junction;anchoring junction;cell junction;cell part;cell-substrate adherens junction;cell-substrate junction;cytoplasm;cytosolic large ribosomal subunit;extracellular membrane-bounded organelle;extracellular organelle;extracellular region part;extracellular vesicular exosome;focal adhesion;intracellular membrane-bounded organelle;intracellular non-membrane-bounded organelle;intracellular…	Ribosome	6.9	6.9	6.9	46.109	0	3.8211	12104000	7	0.964761	-0.382844
Q9D826	Q9D826	Peroxisomal sarcosine oxidase	Pipox	sp|Q9D826|SOX_MOUSE Peroxisomal sarcosine oxidase OS=Mus musculus OX=10090 GN=Pipox PE=1 SV=1	3	3	3	0.833388	0.761358	1913500	112538	1107899	302742	142457	2441399		acetyl-CoA metabolic process;amine catabolic process;amine metabolic process;aspartate family amino acid catabolic process;aspartate family amino acid metabolic process;carboxylic acid catabolic process;carboxylic acid metabolic process;catabolic process;cellular amine metabolic process;cellular amino acid catabolic process;cellular amino acid metabolic process;cellular aromatic compound metaboli…	binding;catalytic activity;L-pipecolate oxidase activity;oxidoreductase activity;oxidoreductase activity, acting on the CH-NH group of donors;oxidoreductase activity, acting on the CH-NH group of donors, oxygen as acceptor;protein binding;receptor binding;sarcosine oxidase activity	cell part;cytoplasmic part;intracellular membrane-bounded organelle;intracellular organelle;intracellular part;membrane-bounded organelle;microbody;organelle;peroxisome	Glycine, serine and threonine metabolism;Lysine degradation;Peroxisome	9.2	9.2	9.2	43.846	0	4.3251	15652000	6	0.980829	-0.393353
P61979	P61979	Heterogeneous nuclear ribonucleoprotein K	Hnrnpk	sp|P61979|HNRPK_MOUSE Heterogeneous nuclear ribonucleoprotein K OS=Mus musculus OX=10090 GN=Hnrnpk PE=1 SV=1	4	4	4	0.845344	0.758677	901880	50244.9	901790	60504.5	210174	1403299		biological regulation;cellular macromolecule metabolic process;cellular metabolic process;cellular nitrogen compound metabolic process;cellular process;macromolecule metabolic process;metabolic process;mRNA metabolic process;mRNA processing;negative regulation of biological process;negative regulation of cellular metabolic process;negative regulation of cellular process;negative regulation of mac…	binding;core promoter proximal region DNA binding;core promoter proximal region sequence-specific DNA binding;DNA binding;nucleic acid binding;nucleic acid binding transcription factor activity;regulatory region DNA binding;regulatory region nucleic acid binding;RNA binding;RNA polymerase II core promoter proximal region sequence-specific DNA binding;RNA polymerase II core promoter proximal regio…	adherens junction;anchoring junction;catalytic step 2 spliceosome;cell junction;cell part;cell projection;cell-substrate adherens junction;cell-substrate junction;chromatin;chromosomal part;cytoplasm;cytoskeletal part;extracellular membrane-bounded organelle;extracellular organelle;extracellular region part;extracellular vesicular exosome;focal adhesion;intracellular non-membrane-bounded organell…	Spliceosome	10.6	10.6	10.6	50.976	0	7.8052	8873900	8	0.982816	-0.398443
O35129	O35129	Prohibitin-2	Phb2	sp|O35129|PHB2_MOUSE Prohibitin-2 OS=Mus musculus OX=10090 GN=Phb2 PE=1 SV=1	2	2	2	0.565132	0.756668	48123.7	137285	178545	70721.6	117054	61731.4		anatomical structure development;anatomical structure morphogenesis;biological regulation;biosynthetic process;branching involved in mammary gland duct morphogenesis;branching morphogenesis of a tube;cellular biosynthetic process;cellular macromolecule biosynthetic process;cellular macromolecule metabolic process;cellular metabolic process;cellular nitrogen compound metabolic process;cellular pro…		cell part;cell surface;cytoplasmic part;extracellular membrane-bounded organelle;extracellular organelle;extracellular region part;extracellular vesicular exosome;intracellular membrane-bounded organelle;intracellular organelle;intracellular organelle part;intracellular part;macromolecular complex;membrane;membrane-bounded organelle;membrane-bounded vesicle;mitochondrial inner membrane;mitochondr…		7.4	7.4	7.4	33.296	0.0023202	2.5473	10883000	4	0.908131	-0.402267
Q9CR57	Q9CR57	60S ribosomal protein L14	Rpl14	sp|Q9CR57|RL14_MOUSE 60S ribosomal protein L14 OS=Mus musculus OX=10090 GN=Rpl14 PE=1 SV=3	3	3	3	0.573971	0.754885	129416	320268	147358	68712.5	232424	164513		biosynthetic process;cellular biosynthetic process;cellular component biogenesis;cellular component biogenesis at cellular level;cellular component organization or biogenesis;cellular component organization or biogenesis at cellular level;cellular macromolecule biosynthetic process;cellular macromolecule metabolic process;cellular metabolic process;cellular nitrogen compound metabolic process;cel…	structural constituent of ribosome;structural molecule activity	cell part;cytoplasm;cytosolic large ribosomal subunit;extracellular membrane-bounded organelle;extracellular organelle;extracellular region part;extracellular vesicular exosome;intracellular organelle part;intracellular part;large ribosomal subunit;macromolecular complex;membrane;membrane-bounded organelle;membrane-bounded vesicle;organelle;organelle part;ribonucleoprotein complex;vesicle	Ribosome	16.1	16.1	16.1	23.564	0	3.9142	41971000	3	0.915422	-0.405672
P51881;P48962;Q3V132	P51881	ADP/ATP translocase 2;ADP/ATP translocase 2, N-terminally processed	Slc25a5	sp|P51881|ADT2_MOUSE ADP/ATP translocase 2 OS=Mus musculus OX=10090 GN=Slc25a5 PE=1 SV=3	13	13	13	0.741108	0.748486	496650	2711301	1222500	266845	1016201	2545599		apoptotic mitochondrial changes;biological regulation;cellular component organization;cellular component organization at cellular level;cellular component organization or biogenesis;cellular component organization or biogenesis at cellular level;cellular process;chromosome segregation;establishment of localization;mitochondrion organization;negative regulation of biological process;negative regul…	transporter activity	cell part;cell projection;cilium;cytoplasmic part;cytoskeletal part;extracellular membrane-bounded organelle;extracellular organelle;extracellular region part;extracellular vesicular exosome;integral to membrane;intracellular membrane-bounded organelle;intracellular non-membrane-bounded organelle;intracellular organelle;intracellular organelle part;intracellular part;intrinsic to membrane;macromo…	Calcium signaling pathway;Huntington's disease;Parkinson's disease	35.2	35.2	35.2	32.931	0	25.002	299670000	47	0.952855	-0.417953
P62830	P62830	60S ribosomal protein L23	Rpl23	sp|P62830|RL23_MOUSE 60S ribosomal protein L23 OS=Mus musculus OX=10090 GN=Rpl23 PE=1 SV=1	1	1	1	0.793171	0.73899	1015200	145174	359450	279230	56092	1365001		biosynthetic process;cellular biosynthetic process;cellular macromolecule biosynthetic process;cellular macromolecule metabolic process;cellular metabolic process;cellular process;cellular protein metabolic process;macromolecule biosynthetic process;macromolecule metabolic process;metabolic process;primary metabolic process;protein metabolic process;translation	structural constituent of ribosome;structural molecule activity	adherens junction;anchoring junction;cell junction;cell part;cell-substrate adherens junction;cell-substrate junction;cytoplasm;cytoplasmic part;cytosolic large ribosomal subunit;cytosolic part;cytosolic ribosome;extracellular membrane-bounded organelle;extracellular organelle;extracellular region part;extracellular vesicular exosome;focal adhesion;intracellular non-membrane-bounded organelle;int…	Ribosome	14.3	14.3	14.3	14.865	0.0042283	2.0668	13541000	10	0.971069	-0.436373
Q8CGK3	Q8CGK3	Lon protease homolog, mitochondrial	Lonp1	sp|Q8CGK3|LONM_MOUSE Lon protease homolog, mitochondrial OS=Mus musculus OX=10090 GN=Lonp1 PE=1 SV=2	3	3	3	0.338199	0.732134	381470	392543	439170	211098	235424	519300		aging;biological regulation;catabolic process;cellular catabolic process;cellular component assembly;cellular component assembly at cellular level;cellular component organization;cellular component organization at cellular level;cellular component organization or biogenesis;cellular component organization or biogenesis at cellular level;cellular macromolecular complex assembly;cellular macromolec…	adenyl nucleotide binding;adenyl ribonucleotide binding;ADP binding;ATP binding;ATPase activity;ATPase activity, coupled;ATP-dependent peptidase activity;binding;catalytic activity;DNA binding;DNA polymerase binding;endopeptidase activity;enzyme binding;G-quadruplex DNA binding;hydrolase activity;hydrolase activity, acting on acid anhydrides;hydrolase activity, acting on acid anhydrides, in phosp…	cell part;cytoplasm;cytoplasmic part;intracellular membrane-bounded organelle;intracellular non-membrane-bounded organelle;intracellular organelle;intracellular organelle lumen;intracellular organelle part;intracellular part;membrane;membrane-bounded organelle;membrane-enclosed lumen;mitochondrial matrix;mitochondrial nucleoid;mitochondrial part;mitochondrion;non-membrane-bounded organelle;nucleo…		5.7	5.7	5.7	105.84	0	4.3144	2809300	5	0.781783	-0.449821
Q60675	Q60675	Laminin subunit alpha-2	Lama2	sp|Q60675|LAMA2_MOUSE Laminin subunit alpha-2 OS=Mus musculus OX=10090 GN=Lama2 PE=1 SV=2	2	2	2	0.454042	0.728515	33056000	61605040	22966990	30694990	36717990	16045010		axon ensheathment;axon guidance;biological adhesion;biological regulation;cell adhesion;cellular component organization;cellular component organization at cellular level;cellular component organization or biogenesis;cellular component organization or biogenesis at cellular level;cellular process;chemotaxis;ensheathment of neurons;extracellular matrix organization;extracellular structure organizat…		basal lamina;basement membrane;cell part;cell projection;cell projection part;dendritic spine;extracellular matrix part;extracellular membrane-bounded organelle;extracellular organelle;extracellular region;extracellular region part;extracellular vesicular exosome;laminin complex;laminin-1 complex;macromolecular complex;membrane;membrane-bounded organelle;membrane-bounded vesicle;neuron projection…	Amoebiasis;ECM-receptor interaction;Focal adhesion;Pathways in cancer;Small cell lung cancer;Toxoplasmosis	0.8	0.8	0.8	343.81	0.002451	2.8657	300720000	6	0.859461	-0.456969
P61161	P61161	Actin-related protein 2	Actr2	sp|P61161|ARP2_MOUSE Actin-related protein 2 OS=Mus musculus OX=10090 GN=Actr2 PE=1 SV=1	6	6	6	0.565065	0.722855	329790	108697	337518	323246	94508.2	149590		actin cytoskeleton organization;actin filament organization;actin filament-based process;actin nucleation;anatomical structure formation involved in morphogenesis;Arp2/3 complex-mediated actin nucleation;asymmetric cell division;biological regulation;cell cycle;cell cycle cytokinesis;cell cycle process;cell division;cell projection assembly;cell projection organization;cellular component assembly…	adenyl nucleotide binding;adenyl ribonucleotide binding;ATP binding;binding;nucleotide binding;purine nucleotide binding;purine ribonucleoside triphosphate binding;purine ribonucleotide binding;ribonucleotide binding;structural constituent of cytoskeleton;structural molecule activity	actin cap;adherens junction;anchoring junction;Arp2/3 protein complex;cell cortex;cell cortex part;cell junction;cell part;cell projection;cell-substrate adherens junction;cell-substrate junction;cytoplasm;cytoplasmic part;cytoskeletal part;extracellular membrane-bounded organelle;extracellular organelle;extracellular region part;extracellular vesicular exosome;focal adhesion;intracellular organe…		18.5	18.5	18.5	44.76	0	9.3646	12760000	7	0.910569	-0.468222
P63038	P63038	60 kDa heat shock protein, mitochondrial	Hspd1	sp|P63038|CH60_MOUSE 60 kDa heat shock protein, mitochondrial OS=Mus musculus OX=10090 GN=Hspd1 PE=1 SV=1	19	19	19	0.221705	0.715183	28199990	53133990	28829000	23701990	21744990	30659020		activation of caspase activity;activation of immune response;activation of innate immune response;adaptive immune response;adaptive immune response based on somatic recombination of immune receptors built from immunoglobulin superfamily domains;B cell activation;B cell activation involved in immune response;B cell cytokine production;B cell mediated immunity;B cell proliferation;biological regula…	adenyl nucleotide binding;adenyl ribonucleotide binding;ATP binding;binding;chaperone binding;double-stranded RNA binding;enzyme binding;lipopolysaccharide binding;nucleic acid binding;nucleotide binding;p53 binding;protein binding;purine nucleotide binding;purine ribonucleoside triphosphate binding;purine ribonucleotide binding;ribonucleotide binding;RNA binding;ubiquitin protein ligase binding	cell part;cell surface;coated pit;coated vesicle;cyclin-dependent protein kinase activating kinase holoenzyme complex;cytoplasm;cytoplasmic membrane-bounded vesicle;cytoplasmic part;cytoplasmic vesicle;cytosol;early endosome;endosome;extracellular membrane-bounded organelle;extracellular organelle;extracellular region part;extracellular space;extracellular vesicular exosome;intracellular membrane…	ko05152;RNA degradation;Type I diabetes mellitus	50.1	50.1	50.1	60.955	0	72.747	432430000	85	0.681767	-0.483616
P20029	P20029	78 kDa glucose-regulated protein	Hspa5	sp|P20029|BIP_MOUSE Endoplasmic reticulum chaperone BiP OS=Mus musculus OX=10090 GN=Hspa5 PE=1 SV=3	16	16	14	0.819796	0.713511	28424010	604020	17347990	1793101	3425701	17613000		activation of signaling protein activity involved in unfolded protein response;anatomical structure arrangement;anatomical structure development;biological regulation;cell communication;cellular process;cellular response to antibiotic;cellular response to biotic stimulus;cellular response to chemical stimulus;cellular response to cytokine stimulus;cellular response to external stimulus;cellular r…	adenyl nucleotide binding;adenyl ribonucleotide binding;ATP binding;ATPase activity;binding;catalytic activity;enzyme binding;glycoprotein binding;hydrolase activity;hydrolase activity, acting on acid anhydrides;hydrolase activity, acting on acid anhydrides, in phosphorus-containing anhydrides;misfolded protein binding;nucleoside-triphosphatase activity;nucleotide binding;protein binding;protein …	adherens junction;anchoring junction;cell junction;cell part;cell surface;cell-substrate adherens junction;cell-substrate junction;cytoplasmic membrane-bounded vesicle;cytoplasmic part;cytoplasmic vesicle;endoplasmic reticulum;endoplasmic reticulum chaperone complex;endoplasmic reticulum lumen;endoplasmic reticulum membrane;endoplasmic reticulum part;endoplasmic reticulum-Golgi intermediate compa…	Prion diseases;Protein export;Protein processing in endoplasmic reticulum	30.2	30.2	28.5	72.421	0	65.123	238590000	93	0.990633	-0.486993
P84091	P84091	AP-2 complex subunit mu	Ap2m1	sp|P84091|AP2M1_MOUSE AP-2 complex subunit mu OS=Mus musculus OX=10090 GN=Ap2m1 PE=1 SV=1	7	7	7	0.737283	0.708768	1183401	161878	132397	155689	79853.7	726370		cellular component organization;cellular component organization or biogenesis;cellular membrane organization;cellular process;endocytosis;establishment of localization;establishment of localization in cell;establishment of protein localization;intracellular protein transport;intracellular transport;membrane invagination;membrane organization;protein transport;transport;vesicle-mediated transport	binding;lipid binding;peptide binding;signal sequence binding	AP-type membrane coat adaptor complex;cell part;clathrin adaptor complex;coated pit;cytoplasmic membrane-bounded vesicle;cytoplasmic part;cytoplasmic vesicle;extracellular membrane-bounded organelle;extracellular organelle;extracellular region part;extracellular vesicular exosome;intracellular membrane-bounded organelle;intracellular organelle;intracellular part;macromolecular complex;membrane;me…	Endocrine and other factor-regulated calcium reabsorption;Endocytosis;Huntington's disease	18.2	18.2	18.2	49.654	0	11.73	28842000	10	0.951565	-0.496614
CON__Q3SX09	CON__Q3SX09				3	1	1	0.846599	0.698546	55344.2	3393601	48440.2	89944.2	32316.7	1066900	+					18.9	9.5	9.5	22.06	0.0025641	3.1757	6146200	5	0.981322	-0.517573
Q9CQQ7	Q9CQQ7	ATP synthase F(0) complex subunit B1, mitochondrial	Atp5f1	sp|Q9CQQ7|AT5F1_MOUSE ATP synthase F(0) complex subunit B1, mitochondrial OS=Mus musculus OX=10090 GN=Atp5f1 PE=1 SV=1	6	6	6	0.78033	0.696747	550530	1953700	708730	85762.4	657800	4570403		anatomical structure development;ATP biosynthetic process;ATP metabolic process;ATP synthesis coupled proton transport;biosynthetic process;cation transport;cellular biosynthetic process;cellular metabolic process;cellular nitrogen compound biosynthetic process;cellular nitrogen compound metabolic process;cellular process;developmental process;energy coupled proton transport, down electrochemical…	ATPase activity;catalytic activity;cation transmembrane transporter activity;hydrogen ion transmembrane transporter activity;hydrolase activity;hydrolase activity, acting on acid anhydrides;hydrolase activity, acting on acid anhydrides, in phosphorus-containing anhydrides;inorganic cation transmembrane transporter activity;ion transmembrane transporter activity;monovalent inorganic cation transme…	cell part;cytoplasmic part;extracellular membrane-bounded organelle;extracellular organelle;extracellular region part;extracellular vesicular exosome;intracellular membrane-bounded organelle;intracellular organelle;intracellular organelle part;intracellular part;macromolecular complex;membrane;membrane part;membrane-bounded organelle;membrane-bounded vesicle;mitochondrial inner membrane;mitochond…	Alzheimer's disease;Huntington's disease;Oxidative phosphorylation;Parkinson's disease	23.8	23.8	23.8	28.948	0	12.379	109920000	13	0.961815	-0.521293
P16331	P16331	Phenylalanine-4-hydroxylase	Pah	sp|P16331|PH4H_MOUSE Phenylalanine-4-hydroxylase OS=Mus musculus OX=10090 GN=Pah PE=1 SV=4	2	2	2	0.501968	0.689079	435150	1016001	610560	199659	484070	913840		amine catabolic process;amine metabolic process;aromatic amino acid family catabolic process;aromatic amino acid family metabolic process;aromatic compound catabolic process;carboxylic acid catabolic process;carboxylic acid metabolic process;catabolic process;cellular amine metabolic process;cellular amino acid catabolic process;cellular amino acid metabolic process;cellular aromatic compound met…	amine binding;amino acid binding;binding;carboxylic acid binding;catalytic activity;cation binding;ion binding;iron ion binding;metal ion binding;monooxygenase activity;oxidoreductase activity;oxidoreductase activity, acting on paired donors, with incorporation or reduction of molecular oxygen;oxidoreductase activity, acting on paired donors, with incorporation or reduction of molecular oxygen, r…	extracellular membrane-bounded organelle;extracellular organelle;extracellular region part;extracellular vesicular exosome;membrane-bounded organelle;membrane-bounded vesicle;organelle;vesicle	Phenylalanine metabolism;Phenylalanine, tyrosine and tryptophan biosynthesis	5.1	5.1	5.1	51.899	0	3.21	11751000	14	0.864267	-0.537259
CON__Q5D862;Q2VIS4	CON__Q5D862				5	5	5	0.497947	0.688969	2191200	5271097	9898897	2985499	5332203	2348800	+		binding;calcium ion binding;cation binding;ion binding;metal ion binding			3.4	3.4	3.4	248.07	0	48.461	62915000	27	0.869004	-0.537488
P11499;P07901	P11499	Heat shock protein HSP 90-beta	Hsp90ab1	sp|P11499|HS90B_MOUSE Heat shock protein HSP 90-beta OS=Mus musculus OX=10090 GN=Hsp90ab1 PE=1 SV=3	8	8	7	0.309269	0.682365	3301800	5715300	2809100	1589500	2894801	3660400		anatomical structure development;apoptosis;biological regulation;biosynthetic process;cardiac muscle cell apoptosis;cell death;cell migration;cell motility;cellular biosynthetic process;cellular component assembly;cellular component assembly at cellular level;cellular component movement;cellular component organization;cellular component organization at cellular level;cellular component organizati…	adenyl deoxyribonucleotide binding;adenyl nucleotide binding;adenyl ribonucleotide binding;antigen binding;ATP binding;ATPase activity;binding;catalytic activity;CTP binding;dATP binding;deoxyribonucleotide binding;double-stranded RNA binding;enzyme binding;enzyme regulator activity;GTP binding;guanyl nucleotide binding;guanyl ribonucleotide binding;hydrolase activity;hydrolase activity, acting o…	apical plasma membrane;basolateral plasma membrane;brush border membrane;cell body;cell part;cell projection;cell projection membrane;cell projection part;cell surface;cytoplasm;cytoplasmic membrane-bounded vesicle;cytoplasmic part;cytoplasmic vesicle;cytosol;extracellular matrix;extracellular membrane-bounded organelle;extracellular organelle;extracellular region part;extracellular vesicular exo…	Antigen processing and presentation;NOD-like receptor signaling pathway;Pathways in cancer;Plant-pathogen interaction;Progesterone-mediated oocyte maturation;Prostate cancer;Protein processing in endoplasmic reticulum	14.1	14.1	12.4	83.28	0	16.421	68341000	28	0.760875	-0.551384
CON__P02768-1	CON__P02768-1				17	11	11	0.624465	0.678622	70360020	16259000	16277000	44891030	19068000	6798500	+					23.8	17.1	17.1	69.366	0	25.862	369310000	52	0.94663	-0.55932
O08756	O08756	3-hydroxyacyl-CoA dehydrogenase type-2	Hsd17b10	sp|O08756|HCD2_MOUSE 3-hydroxyacyl-CoA dehydrogenase type-2 OS=Mus musculus OX=10090 GN=Hsd17b10 PE=1 SV=4	2	2	2	0.702635	0.668297	533400	880471	139838	78054.8	200665	1251499		cellular macromolecule metabolic process;cellular metabolic process;cellular nitrogen compound metabolic process;cellular process;macromolecule metabolic process;metabolic process;ncRNA metabolic process;ncRNA processing;nitrogen compound metabolic process;nucleic acid metabolic process;nucleobase-containing compound metabolic process;primary metabolic process;RNA metabolic process;RNA processing…	3-hydroxy-2-methylbutyryl-CoA dehydrogenase activity;3-hydroxyacyl-CoA dehydrogenase activity;catalytic activity;oxidoreductase activity;oxidoreductase activity, acting on CH-OH group of donors;oxidoreductase activity, acting on the CH-OH group of donors, NAD or NADP as acceptor;steroid dehydrogenase activity;steroid dehydrogenase activity, acting on the CH-OH group of donors, NAD or NADP as acce…	cell part;cytoplasmic part;endoplasmic reticulum;intracellular membrane-bounded organelle;intracellular organelle;intracellular organelle part;intracellular part;membrane;membrane-bounded organelle;mitochondrial inner membrane;mitochondrial membrane;mitochondrial part;mitochondrion;organelle;organelle inner membrane;organelle membrane;organelle part		17.2	17.2	17.2	27.418	0	4.0729	10303000	3	0.946357	-0.581438
Q06185	Q06185	ATP synthase subunit e, mitochondrial	Atp5i	sp|Q06185|ATP5I_MOUSE ATP synthase subunit e, mitochondrial OS=Mus musculus OX=10090 GN=Atp5i PE=1 SV=2	2	2	2	0.68047	0.653093	124807	1392000	903020	130250	313926	1068801		ATP biosynthetic process;ATP metabolic process;ATP synthesis coupled proton transport;biosynthetic process;cation transport;cellular biosynthetic process;cellular metabolic process;cellular nitrogen compound biosynthetic process;cellular nitrogen compound metabolic process;cellular process;energy coupled proton transport, down electrochemical gradient;establishment of localization;heterocycle bio…	ATPase activity;catalytic activity;cation transmembrane transporter activity;hydrogen ion transmembrane transporter activity;hydrolase activity;hydrolase activity, acting on acid anhydrides;hydrolase activity, acting on acid anhydrides, in phosphorus-containing anhydrides;inorganic cation transmembrane transporter activity;ion transmembrane transporter activity;monovalent inorganic cation transme…	cell part;cytoplasmic part;intracellular membrane-bounded organelle;intracellular organelle;intracellular organelle part;intracellular part;macromolecular complex;membrane part;membrane-bounded organelle;mitochondrial membrane part;mitochondrial part;mitochondrial proton-transporting ATP synthase complex;mitochondrial proton-transporting ATP synthase complex, coupling factor F(o);mitochondrion;or…	Oxidative phosphorylation	32.4	32.4	32.4	8.2355	0	8.9865	21135000	2	0.942598	-0.614639
Q8VHN7	Q8VHN7	G-protein coupled receptor 98	Gpr98	sp|Q8VHN7|GPR98_MOUSE G-protein coupled receptor 98 OS=Mus musculus OX=10090 GN=Gpr98 PE=2 SV=1	2	2	2	0.404805	0.644973	5363701	13249000	15485010	5744602	4063202	12649000		anatomical structure development;biological adhesion;biological regulation;cell adhesion;cell projection organization;cell-cell adhesion;cellular component maintenance;cellular component organization;cellular component organization at cellular level;cellular component organization or biogenesis;cellular component organization or biogenesis at cellular level;cellular process;detection of abiotic s…	binding;calcium ion binding;cation binding;cytoskeletal protein binding;G-protein coupled receptor activity;ion binding;metal ion binding;molecular transducer activity;myosin binding;protein binding;receptor activity;signal transducer activity;signaling receptor activity;transmembrane signaling receptor activity	cell part;cell surface;cytoplasm;cytoplasmic part;extracellular membrane-bounded organelle;extracellular organelle;extracellular region part;extracellular vesicular exosome;integral to membrane;intracellular part;intrinsic to membrane;macromolecular complex;membrane;membrane part;membrane-bounded organelle;membrane-bounded vesicle;organelle;perinuclear region of cytoplasm;plasma membrane;protein …		0.2	0.2	0.2	687.45	0.0022936	2.4995	107250000	6	0.856784	-0.632689
P62082	P62082	40S ribosomal protein S7	Rps7	sp|P62082|RS7_MOUSE 40S ribosomal protein S7 OS=Mus musculus OX=10090 GN=Rps7 PE=2 SV=1	3	3	3	0.719159	0.640787	1294400	4570198	1334400	211076	1129800	8709401		anatomical structure formation involved in morphogenesis;biosynthetic process;cell differentiation;cellular biosynthetic process;cellular component biogenesis;cellular component biogenesis at cellular level;cellular component organization or biogenesis;cellular component organization or biogenesis at cellular level;cellular developmental process;cellular macromolecule biosynthetic process;cellula…	structural constituent of ribosome;structural molecule activity	90S preribosome;adherens junction;anchoring junction;cell junction;cell part;cell-substrate adherens junction;cell-substrate junction;cytoplasm;cytoplasmic part;cytoskeletal part;cytosolic small ribosomal subunit;extracellular membrane-bounded organelle;extracellular organelle;extracellular region part;extracellular vesicular exosome;focal adhesion;intracellular membrane-bounded organelle;intrace…	Ribosome	21.6	21.6	21.6	22.127	0	6.9849	37614000	12	0.944908	-0.642084
P03987	P03987	Ig gamma-3 chain C region		sp|P03987|IGHG3_MOUSE Ig gamma-3 chain C region OS=Mus musculus OX=10090 PE=1 SV=2	9	9	9	0.521794	0.640345	86714050	13438000	15830990	11425000	24523000	17288010			antigen binding;binding	cell part;extracellular region;integral to membrane;intrinsic to membrane;membrane;membrane part;plasma membrane		25.6	25.6	25.6	43.929	0	16.755	358030000	55	0.895752	-0.643078
P50544	P50544	Very long-chain specific acyl-CoA dehydrogenase, mitochondrial	Acadvl	sp|P50544|ACADV_MOUSE Very long-chain specific acyl-CoA dehydrogenase, mitochondrial OS=Mus musculus OX=10090 GN=Acadvl PE=1 SV=3	4	4	4	0.676347	0.638057	744570	820660	1273500	97850.1	704180	2933602		biological regulation;carboxylic acid catabolic process;carboxylic acid metabolic process;catabolic process;cell differentiation;cellular catabolic process;cellular developmental process;cellular ketone metabolic process;cellular lipid catabolic process;cellular lipid metabolic process;cellular metabolic process;cellular process;developmental process;epithelial cell differentiation;fatty acid bet…	acyl-CoA dehydrogenase activity;binding;catalytic activity;coenzyme binding;cofactor binding;flavin adenine dinucleotide binding;oxidoreductase activity;oxidoreductase activity, acting on the CH-CH group of donors	cell part;cytoplasm;cytoplasmic part;intracellular membrane-bounded organelle;intracellular non-membrane-bounded organelle;intracellular organelle;intracellular organelle part;intracellular part;membrane;membrane-bounded organelle;mitochondrial inner membrane;mitochondrial membrane;mitochondrial nucleoid;mitochondrial part;mitochondrion;non-membrane-bounded organelle;nuclear part;nucleoid;nucleol…	Fatty acid metabolism	9.1	9.1	9.1	70.875	0	9.2545	18494000	11	0.943353	-0.648243
Q9JI48	Q9JI48	Placenta-specific gene 8 protein	Plac8	sp|Q9JI48|PLAC8_MOUSE Placenta-specific gene 8 protein OS=Mus musculus OX=10090 GN=Plac8 PE=1 SV=1	1	1	1	0.444008	0.636922	81031.1	414744	115558	94413.4	74206.6	143223		biological regulation;brown fat cell differentiation;cell differentiation;cellular developmental process;cellular process;defense response;defense response to bacterium;developmental process;fat cell differentiation;multi-organism process;negative regulation of apoptosis;negative regulation of biological process;negative regulation of cell death;negative regulation of cellular process;negative re…	binding;chromatin binding	cell part;intracellular membrane-bounded organelle;intracellular organelle;intracellular part;membrane-bounded organelle;nucleus;organelle		13.4	13.4	13.4	12.353	0.0080972	1.9061	1149200	1	0.851487	-0.650812
O88451;Q9R092	O88451	Retinol dehydrogenase 7	Rdh7	sp|O88451|RDH7_MOUSE Retinol dehydrogenase 7 OS=Mus musculus OX=10090 GN=Rdh7 PE=1 SV=1	10	10	10	0.47654	0.634336	7769000	11240000	6850297	2093100	5011501	14556000		biological regulation;cellular hormone metabolic process;cellular lipid metabolic process;cellular metabolic process;cellular process;diterpenoid metabolic process;fat-soluble vitamin metabolic process;hormone metabolic process;isoprenoid metabolic process;lipid metabolic process;metabolic process;primary metabolic process;regulation of biological quality;regulation of hormone levels;retinoid met…	catalytic activity;estradiol 17-beta-dehydrogenase activity;oxidoreductase activity;oxidoreductase activity, acting on CH-OH group of donors;oxidoreductase activity, acting on the CH-OH group of donors, NAD or NADP as acceptor;retinol dehydrogenase activity;steroid dehydrogenase activity;steroid dehydrogenase activity, acting on the CH-OH group of donors, NAD or NADP as acceptor;testosterone dehy…	cell part;cytoplasmic part;early endosome membrane;endoplasmic reticulum;endosomal part;endosome membrane;intracellular membrane-bounded organelle;intracellular organelle;intracellular organelle part;intracellular part;membrane;membrane-bounded organelle;organelle;organelle membrane;organelle part	Steroid hormone biosynthesis	34.5	34.5	34.5	35.66	0	17.591	160210000	35	0.855342	-0.65668
P47757	P47757	F-actin-capping protein subunit beta	Capzb	sp|P47757|CAPZB_MOUSE F-actin-capping protein subunit beta OS=Mus musculus OX=10090 GN=Capzb PE=1 SV=3	6	6	6	0.471395	0.632039	515480	118136	177763	146686	71382.1	261030		actin cytoskeleton organization;actin filament capping;actin filament-based process;anatomical structure development;anatomical structure morphogenesis;barbed-end actin filament capping;biological regulation;cell development;cell morphogenesis;cell projection assembly;cell projection organization;cellular component assembly;cellular component assembly at cellular level;cellular component morphoge…	beta-tubulin binding;binding;cytoskeletal protein binding;protein binding;tubulin binding	actin filament;brush border;cell cortex part;cell junction;cell part;cell projection;cell-cell contact zone;cell-cell junction;contractile fiber part;cortical cytoskeleton;cytoplasmic part;cytoskeletal calyx;cytoskeletal part;cytoskeleton;extracellular membrane-bounded organelle;extracellular organelle;extracellular region part;extracellular vesicular exosome;F-actin capping protein complex;inter…		23.8	23.8	23.8	31.345	0	10.758	17938000	6	0.861289	-0.661914
P14206	P14206	40S ribosomal protein SA	Rpsa	sp|P14206|RSSA_MOUSE 40S ribosomal protein SA OS=Mus musculus OX=10090 GN=Rpsa PE=1 SV=4	2	2	2	0.751326	0.630509	571210	1157100	32041.3	47971.8	146047	757660		biological adhesion;biosynthetic process;cell adhesion;cellular biosynthetic process;cellular component assembly;cellular component assembly at cellular level;cellular component organization;cellular component organization at cellular level;cellular component organization or biogenesis;cellular component organization or biogenesis at cellular level;cellular macromolecular complex assembly;cellula…	binding;extracellular matrix binding;laminin binding;laminin receptor activity;protein binding;receptor activity;ribonucleoprotein binding;ribosome binding;structural constituent of ribosome;structural molecule activity	90S preribosome;cell part;cytoplasm;cytosolic small ribosomal subunit;extracellular membrane-bounded organelle;extracellular organelle;extracellular region part;extracellular vesicular exosome;intracellular membrane-bounded organelle;intracellular organelle;intracellular organelle part;intracellular part;macromolecular complex;membrane;membrane-bounded organelle;membrane-bounded vesicle;nucleus;o…	Ribosome	7.8	7.8	7.8	32.838	0.0025445	3.1493	7251500	5	0.945621	-0.66541	YES
Q9JMA7;Q64459	Q9JMA7;Q64459	Cytochrome P450 3A41;Cytochrome P450 3A11	Cyp3a41a;Cyp3a11	sp|Q9JMA7|CP341_MOUSE Cytochrome P450 3A41 OS=Mus musculus OX=10090 GN=Cyp3a41a PE=1 SV=2;sp|Q64459|CP3AB_MOUSE Cytochrome P450 3A11 OS=Mus musculus OX=10090 GN=Cyp3a11 PE=1 SV=1	3	3	3	0.723004	0.628763	1204700	2067101	116500	452674	92995	1713100			aromatase activity;binding;catalytic activity;cation binding;heme binding;ion binding;iron ion binding;metal ion binding;monooxygenase activity;oxidoreductase activity;oxidoreductase activity, acting on paired donors, with incorporation or reduction of molecular oxygen;oxidoreductase activity, acting on paired donors, with incorporation or reduction of molecular oxygen, reduced flavin or flavopro…	cell part;cytoplasmic part;endoplasmic reticulum membrane;endoplasmic reticulum part;intracellular organelle part;intracellular part;membrane;membrane part;organelle membrane;organelle part	Aminobenzoate degradation;Drug metabolism - cytochrome P450;Drug metabolism - other enzymes;Linoleic acid metabolism;Metabolism of xenobiotics by cytochrome P450;Retinol metabolism;Steroid hormone biosynthesis	6.9	6.9	6.9	57.986	0	5.1845	38117000	6	0.9425	-0.669413
Q99J99	Q99J99	3-mercaptopyruvate sulfurtransferase	Mpst	sp|Q99J99|THTM_MOUSE 3-mercaptopyruvate sulfurtransferase OS=Mus musculus OX=10090 GN=Mpst PE=1 SV=3	2	2	2	0.300214	0.624409	678650	785930	678780	603760	204004	715590		biosynthetic process;cellular biosynthetic process;cellular metabolic process;cellular process;hydrogen sulfide biosynthetic process;hydrogen sulfide metabolic process;metabolic process;sulfur compound biosynthetic process;sulfur compound metabolic process	3-mercaptopyruvate sulfurtransferase activity;catalytic activity;sulfurtransferase activity;thiosulfate sulfurtransferase activity;transferase activity;transferase activity, transferring sulfur-containing groups	cell junction;cell part;cell projection;cytoplasm;cytoplasmic part;extracellular membrane-bounded organelle;extracellular organelle;extracellular region part;extracellular vesicular exosome;intracellular membrane-bounded organelle;intracellular organelle;intracellular organelle part;intracellular part;membrane;membrane-bounded organelle;membrane-bounded vesicle;mitochondrial inner membrane;mitoch…		12.8	12.8	12.8	33.023	0	3.5586	9543700	5	0.751795	-0.679436
Q61838	Q61838	Alpha-2-macroglobulin;Alpha-2-macroglobulin 165 kDa subunit;Alpha-2-macroglobulin 35 kDa subunit	A2m	sp|Q61838|PZP_MOUSE Pregnancy zone protein OS=Mus musculus OX=10090 GN=Pzp PE=1 SV=3	2	2	2	0.660401	0.621366	1708201	150300	66978	138586	260292	114365		biological regulation;embryo implantation;negative regulation of catalytic activity;negative regulation of endopeptidase activity;negative regulation of hydrolase activity;negative regulation of molecular function;negative regulation of peptidase activity;regulation of biological process;regulation of catalytic activity;regulation of endopeptidase activity;regulation of hydrolase activity;regulat…	endopeptidase inhibitor activity;endopeptidase regulator activity;enzyme inhibitor activity;enzyme regulator activity;peptidase inhibitor activity;peptidase regulator activity;serine-type endopeptidase inhibitor activity	extracellular region;extracellular region part;extracellular space		2.3	2.3	2.3	165.85	0	3.5499	6767000	3	0.94198	-0.686486
P63017;P17156;P16627;Q61696;P17879	P63017	Heat shock cognate 71 kDa protein	Hspa8	sp|P63017|HSP7C_MOUSE Heat shock cognate 71 kDa protein OS=Mus musculus OX=10090 GN=Hspa8 PE=1 SV=1	16	14	14	0.271879	0.616678	25997000	18033990	17237000	11855010	6824498	23425010		anatomical structure development;binding of sperm to zona pellucida;biological regulation;biosynthetic process;catabolic process;cell cycle phase;cell cycle process;cell development;cell differentiation;cell recognition;cell-cell recognition;cellular biosynthetic process;cellular catabolic process;cellular component disassembly;cellular component disassembly at cellular level;cellular component o…	adenyl nucleotide binding;adenyl ribonucleotide binding;antigen binding;ATP binding;ATPase activity;ATPase activity, coupled;binding;C3HC4-type RING finger domain binding;catalytic activity;enzyme binding;glycolipid binding;G-protein-coupled receptor binding;heat shock protein binding;hydrolase activity;hydrolase activity, acting on acid anhydrides;hydrolase activity, acting on acid anhydrides, i…	adherens junction;anchoring junction;blood microparticle;cell body;cell junction;cell part;cell surface;cell-substrate adherens junction;cell-substrate junction;chromosomal part;cytoplasm;cytoplasmic membrane-bounded vesicle;cytoplasmic part;cytoplasmic vesicle;cytosol;extracellular membrane-bounded organelle;extracellular organelle;extracellular region part;extracellular space;extracellular vesi…	Antigen processing and presentation;Endocytosis;MAPK signaling pathway;Measles;Protein processing in endoplasmic reticulum;Spliceosome;Toxoplasmosis	28.2	26.5	26.5	70.87	0	35.46	307520000	107	0.705741	-0.697411
O70503	O70503	Very-long-chain 3-oxoacyl-CoA reductase	Hsd17b12	sp|O70503|DHB12_MOUSE Very-long-chain 3-oxoacyl-CoA reductase OS=Mus musculus OX=10090 GN=Hsd17b12 PE=1 SV=1	1	1	1	0.295956	0.612841	236739	274334	100162	71692.5	175896	118732		biological regulation;biosynthetic process;carboxylic acid biosynthetic process;carboxylic acid metabolic process;cellular biosynthetic process;cellular component organization;cellular component organization at cellular level;cellular component organization or biogenesis;cellular component organization or biogenesis at cellular level;cellular hormone metabolic process;cellular ketone metabolic pr…	binding;carbohydrate binding;catalytic activity;collagen binding;estradiol 17-beta-dehydrogenase activity;fibronectin binding;glycosaminoglycan binding;heparin binding;oxidoreductase activity;oxidoreductase activity, acting on CH-OH group of donors;oxidoreductase activity, acting on the CH-OH group of donors, NAD or NADP as acceptor;pattern binding;polysaccharide binding;protein binding;steroid d…	cell part;cytoplasmic part;endoplasmic reticulum membrane;endoplasmic reticulum part;extracellular matrix;extracellular region part;integral to membrane;intracellular organelle part;intracellular part;intrinsic to membrane;membrane;membrane part;organelle membrane;organelle part;proteinaceous extracellular matrix	Biosynthesis of unsaturated fatty acids;Steroid hormone biosynthesis	5.1	5.1	5.1	34.741	0	3.5301	3187900	2	0.757921	-0.706415
P05977;P09542	P05977;P09542	Myosin light chain 1/3, skeletal muscle isoform;Myosin light chain 3	Myl1;Myl3	sp|P05977|MYL1_MOUSE Myosin light chain 1/3, skeletal muscle isoform OS=Mus musculus OX=10090 GN=Myl1 PE=1 SV=2;sp|P09542|MYL3_MOUSE Myosin light chain 3 OS=Mus musculus OX=10090 GN=Myl3 PE=1 SV=4	2	2	2	0.631094	0.61253	1620100	1281800	129943	225509	259653	1059101		anatomical structure development;anatomical structure morphogenesis;biological regulation;cardiac muscle contraction;cardiac muscle tissue morphogenesis;developmental process;multicellular organismal process;muscle contraction;muscle system process;muscle tissue development;muscle tissue morphogenesis;regulation of biological process;regulation of biological quality;regulation of heart contractio…	actin binding;actin monomer binding;binding;calcium ion binding;catalytic activity;cation binding;cytoskeletal protein binding;hydrolase activity;hydrolase activity, acting on acid anhydrides;hydrolase activity, acting on acid anhydrides, in phosphorus-containing anhydrides;ion binding;metal ion binding;motor activity;nucleoside-triphosphatase activity;protein binding;pyrophosphatase activity	A band;cell part;contractile fiber;contractile fiber part;cytoplasmic part;cytoskeletal part;I band;intracellular non-membrane-bounded organelle;intracellular organelle;intracellular organelle part;intracellular part;macromolecular complex;myofibril;myosin complex;non-membrane-bounded organelle;organelle;organelle part;protein complex	Cardiac muscle contraction;Dilated cardiomyopathy;Hypertrophic cardiomyopathy (HCM)	8.5	8.5	8.5	20.594	0	4.9204	115950000	3	0.942548	-0.707148
P58252	P58252	Elongation factor 2	Eef2	sp|P58252|EF2_MOUSE Elongation factor 2 OS=Mus musculus OX=10090 GN=Eef2 PE=1 SV=2	6	6	6	0.69436	0.612099	2795899	410827	2345901	2209600	118267	2364700		biological regulation;biosynthetic process;cell differentiation;cellular biosynthetic process;cellular developmental process;cellular macromolecule biosynthetic process;cellular macromolecule metabolic process;cellular metabolic process;cellular process;developmental process;hemopoietic progenitor cell differentiation;macromolecule biosynthetic process;macromolecule metabolic process;metabolic pr…	binding;catalytic activity;enzyme binding;GTP binding;GTPase activity;guanyl nucleotide binding;guanyl ribonucleotide binding;hydrolase activity;hydrolase activity, acting on acid anhydrides;hydrolase activity, acting on acid anhydrides, in phosphorus-containing anhydrides;kinase binding;nucleic acid binding;nucleoside-triphosphatase activity;nucleotide binding;protein binding;protein kinase bind…	aggresome;cell part;cytoplasm;extracellular membrane-bounded organelle;extracellular organelle;extracellular region part;extracellular vesicular exosome;inclusion body;intracellular part;macromolecular complex;membrane;membrane-bounded organelle;membrane-bounded vesicle;organelle;plasma membrane;polysome;ribonucleoprotein complex;vesicle		9.6	9.6	9.6	95.313	0	8.8261	38608000	14	0.942183	-0.708164
P01786;P01790;P01789;P01794;P01793;P01792;P01791;P01788;P01787	P01786	Ig heavy chain V region MOPC 47A		sp|P01786|HVM17_MOUSE Ig heavy chain V region MOPC 47A OS=Mus musculus OX=10090 PE=1 SV=1	3	3	3	0.761025	0.606024	6954205	58805.9	661460	112164	1180199	454810			antigen binding;binding			30.8	30.8	30.8	12.374	0	11.357	18067000	6	0.946187	-0.722554
Q6IRU5	Q6IRU5	Clathrin light chain B	Cltb	sp|Q6IRU5|CLCB_MOUSE Clathrin light chain B OS=Mus musculus OX=10090 GN=Cltb PE=1 SV=1	2	2	2	0.636241	0.598515	134639	63199.5	1106899	246268	182592	44908.6		cellular component organization;cellular component organization or biogenesis;cellular membrane organization;cellular process;clathrin-mediated endocytosis;endocytosis;establishment of localization;establishment of localization in cell;establishment of protein localization;intracellular protein transport;intracellular transport;membrane invagination;membrane organization;protein transport;recepto…	binding;clathrin binding;clathrin heavy chain binding;peptide binding;protein binding;structural molecule activity	cell part;cell projection membrane;cell projection part;cilium membrane;cilium part;clathrin coat;clathrin coat of coated pit;clathrin coat of trans-Golgi network vesicle;clathrin vesicle coat;cytoplasm;cytoplasmic part;cytoplasmic vesicle part;Golgi apparatus part;intracellular membrane-bounded organelle;intracellular organelle;intracellular organelle part;intracellular part;macromolecular compl…	Bacterial invasion of epithelial cells;Endocrine and other factor-regulated calcium reabsorption;Endocytosis;Huntington's disease;Lysosome	8.3	8.3	8.3	25.171	0	3.709	12559000	3	0.942952	-0.74054
[truncated: 96 more rows]
